# Supplementary material for: Mapping drug biology to disease genetics to discover drug impacts on the human phenome
Source: Bioinform Adv. 2024 Mar 9;4(1):vbae038. doi: 10.1093/bioadv/vbae038 (PMC11087821; doi:10.1093/bioadv/vbae038)
Supplement: vbae038_Supplementary_Data [file vbae038_supplementary_data.zip]

Archive with 6 entries (6 files):
- supp table 3 drug drug network.txt
- __MACOSX/._supp table 3 drug drug network.txt
- supp table 2 target gene.txt
- __MACOSX/._supp table 2 target gene.txt
- supp table 1 drug_gene_hits.txt
- __MACOSX/._supp table 1 drug_gene_hits.txt
