# Supplementary material for: Mapping drug biology to disease genetics to discover drug impacts on the human phenome
Source: Bioinform Adv. 2024 Mar 9;4(1):vbae038. doi: 10.1093/bioadv/vbae038 (PMC11087821; doi:10.1093/bioadv/vbae038)
Supplement: vbae038_Supplementary_Data [file vbae038_supplementary_data.zip › supp table 2 target gene.txt]

	CACNA1D-CACNA1S	CACNB1-CACNB3-CACNB4	GABRA3-GABRG2	GABRA4-GABRA6-GABRD-GABRE-GABRG1-GABRG3-GABRP-GABRQ	GABRA5-GABRB2	GABRB1-GABRB3	GLRA2-GLRA3-GLRB	GRIN1-GRIN2D	GRIN2C-GRIN3B	KCNJ14-KCNJ2-KCNJ4	MAOA-MAOB	PDE1A-PDE1B	SCN2B-SCN3B-SCN4B	HTR3A	ADRA2A	PDE4A	GABRA2	SLC6A3	OPRK1	HRH1	SCN11A	KCNJ11	SCN8A	ADRB2	HRH2	CACNA1C	ADRB3	CHRNA7	ATP4A	CA7	GSTP1	KCND3	HDAC2	KCNMA1	SLC6A4	CYP19A1	CHRM4	ADRA1A	NR3C2	ADRA1B	CACNA1H	ABCC8	CA4	DRD1	ATP1A1	SLC18A2	CHRNA4	ADRA1D	ESR1
TTC30B	1.0	1.0								1.0																1.0								1.0															1.0
MPZ	1.0	1.0								1.0					1.0											1.0						1.0						1.0		1.0								1.0	1.0
HLA-DMA	1.0	1.0	1.0	1.0	1.0	1.0				1.0	1.0	1.0			1.0		1.0			1.0				1.0		1.0				1.0	1.0	1.0			1.0		1.0	1.0	1.0	1.0	0.300439286417747		1.0	1.0	1.0			1.0	1.0
ARGLU1	1.0	1.0								1.0					1.0			1.0	1.0	1.0	1.0		1.0		1.0	1.0						1.0			1.0		1.0	1.0		1.0				1.0				1.0	1.0
KCNK7	1.0	1.0						1.0	1.0	1.0				1.0	1.0			1.0	1.0	0.130574462729165	1.0		1.0	1.0	0.449866713068159	1.0					1.0	1.0			1.0		0.589403015917122	0.0622565119973534		0.0401191481314234				0.121102901574745				0.801848750464947	1.0
LINC01184	1.0	1.0						1.0	1.0	1.0		1.0		1.0	1.0			1.0	1.0	0.341635672757724	1.0	1.0	1.0	1.0	1.0	1.0					1.0	1.0	1.0		1.0		1.0	0.0441563635223106	1.0	0.0492760536064396	1.0			1.0	1.0		1.0	0.123971156262614	1.0
TNPO1	1.0																									1.0
LIAS	0.126852686971517	1.0								1.0																0.222913828997497					1.0	1.0		0.0726690146904342							1.0
MYO9B	1.0														1.0	1.0			1.0	1.0						1.0						1.0		1.0				1.0		1.0	1.0			1.0				1.0	1.0
CEP128	1.0	1.0								1.0					1.0											1.0						1.0						1.0		1.0				1.0				1.0	1.0
ELL	1.0	1.0						1.0	1.0	1.0		1.0		1.0	1.0			1.0	1.0	1.0				1.0	1.0	1.0					1.0	1.0			1.0		1.0	1.0		1.0	1.0			0.524552402729721	1.0			1.0	1.0
PRCC	0.24861134910221	1.0											0.642067179598055								1.0		1.0			0.434432214303965						1.0							1.0		1.0
RP11-213H15.1	1.0							1.0	1.0					1.0	1.0			1.0	1.0	1.0				1.0	1.0	1.0									1.0		1.0	1.0		1.0				1.0					1.0
C4orf33	0.330108094880625	1.0	1.0	1.0	1.0	1.0		1.0	1.0	1.0		1.0		1.0	1.0		1.0	1.0	1.0	1.0				1.0	1.0	0.496168149612692					1.0	1.0			1.0		1.0	0.645987843080553		0.427295225238375	0.521590038604062			0.711046845620025	1.0			1.0	1.0
PAN2	1.0	1.0								1.0					1.0					1.0					1.0	1.0						1.0			1.0		1.0	1.0		1.0				1.0				1.0
ARPIN	1.0	1.0	1.0	1.0	1.0	1.0		1.0	1.0	1.0		1.0		1.0	0.189947876853566		1.0	1.0	1.0	0.0095517081480689	1.0	1.0	1.0	1.0	1.0	1.0					1.0	1.0			0.0028393971733986		0.010517597916383	0.0002336050750266	1.0	0.0008123783159188	0.169329023641374			0.0019039154970094	1.0			0.0051163815128276	1.0
BPTF	1.0	1.0								1.0		1.0			1.0										1.0	1.0						1.0						1.0		1.0	1.0			1.0	1.0			1.0	1.0
KMT5A	1.0											1.0			1.0					1.0						1.0			1.0		1.0				1.0			1.0		1.0	1.0			1.0	1.0			1.0	1.0
RFC1	1.0	1.0	1.0	1.0	1.0	1.0				1.0					1.0		1.0									1.0						1.0						1.0		1.0								1.0
DCLRE1A	1.0	1.0	1.0	1.0	1.0	1.0	1.0	1.0	1.0	1.0		1.0		1.0	1.0	1.0	1.0	1.0	1.0	0.006147234483862	1.0	1.0	1.0	1.0	1.0	1.0	1.0		1.0		1.0	1.0	1.0	1.0	1.0		1.0	0.0301973674465761	1.0	0.185044051924404	1.0			1.0	1.0		1.0	0.620893826484615	1.0
NXNL1	1.0	1.0								1.0					1.0											1.0						1.0			1.0			1.0		1.0				1.0				1.0
MRPL23	0.504787317542517	1.0								1.0					1.0											0.764786683899284						1.0						1.0		1.0								1.0
UBTF	1.0																									1.0					1.0	1.0									1.0				1.0
MCF2L	1.0							1.0	1.0			1.0		1.0	1.0			1.0	1.0	0.181347770924334	1.0		1.0	1.0	1.0	1.0			1.0		1.0	1.0			1.0		1.0	1.0		1.0	1.0			1.0	1.0			1.0	1.0
AANAT	1.0	1.0	1.0	1.0	1.0	1.0				1.0		1.0			1.0		1.0	1.0		1.0	1.0		1.0	1.0	1.0	1.0					1.0	1.0			1.0	1.0	1.0	0.887992409270048		0.556312224985578	1.0			1.0	1.0			0.636517291152637	1.0
CD8B	1.0	1.0								1.0					1.0					1.0						1.0					0.3019960077106	1.0			1.0			1.0		1.0					1.0			1.0
HARS2	1.0	1.0						1.0	1.0					1.0	1.0			1.0	1.0	1.0		1.0		1.0	1.0	0.496168149612692						1.0	1.0		1.0		1.0	1.0	1.0	1.0	0.875848603905523			1.0				1.0
C14orf93	1.0											1.0			1.0					1.0	1.0		1.0		1.0	1.0					1.0				1.0		1.0	1.0		1.0	1.0				1.0			1.0
MAPK8	1.0		1.0	1.0	1.0	1.0						1.0		1.0	1.0		1.0	1.0	1.0	1.0						1.0			1.0						1.0		1.0	1.0	1.0	1.0	1.0			1.0				1.0
GSS	1.0	1.0								1.0					1.0			1.0		1.0	1.0		1.0		1.0	1.0						1.0			1.0	1.0	1.0	1.0	1.0	1.0	1.0			1.0				1.0	1.0
PCSK7	1.0	1.0	1.0	1.0	1.0	1.0				1.0					1.0		1.0									1.0					1.0	1.0						1.0		1.0					1.0			1.0
MRPL11	1.0											1.0			1.0			1.0		0.181347770924334		1.0			1.0	1.0					1.0	1.0			1.0		1.0	1.0		1.0	1.0			1.0	1.0			1.0	1.0
RAB2B	1.0	1.0	1.0	1.0	1.0	1.0		1.0	1.0	1.0		1.0		1.0	1.0		1.0	1.0	1.0	0.0002251594371394	1.0	1.0	1.0	1.0	1.0	1.0			1.0		1.0	1.0			0.0531385367071681		0.116212715145195	0.0006135824792614		0.0098357638205123	1.0	1.0		0.0589752856447419	1.0			0.0283751954375693	1.0
LUC7L3	1.0	1.0						1.0	1.0	1.0		1.0		1.0	1.0			1.0	1.0	1.0		1.0		1.0	1.0	1.0			1.0		1.0	1.0			0.550271808576934		1.0	0.0127396525255189		0.043647935494612	1.0			0.0954287349273186	1.0			0.322971340413465	1.0
GXYLT1	1.0	1.0	1.0	1.0	1.0	1.0		1.0	1.0					1.0	1.0		1.0	1.0	1.0	1.0				1.0	1.0	1.0		1.0							1.0		1.0	1.0	1.0	1.0				1.0			1.0	1.0
ZNF627	1.0	1.0						1.0	1.0	1.0		1.0		1.0	1.0			1.0	1.0	1.0				1.0	1.0	1.0					1.0	1.0			1.0		1.0	1.0		1.0	1.0			1.0	1.0			1.0
BGLAP	1.0	1.0								1.0					1.0					1.0						1.0						1.0		1.0	1.0			1.0		1.0				1.0				1.0	1.0
KDM8	1.0	1.0	1.0	1.0	1.0	1.0	1.0		1.0	1.0		1.0			1.0		1.0	1.0	1.0	1.0	1.0		1.0		1.0	1.0			1.0		1.0	1.0	1.0	1.0	1.0		1.0	0.887992409270048		0.495352141576686	1.0			1.0	1.0			0.385876064698577	1.0
APOL6	1.0											1.0			1.0					1.0	1.0	1.0	1.0	1.0	1.0	1.0					1.0		1.0		1.0		1.0	0.0325439893678664		0.556312224985578	1.0			1.0	1.0			0.636517291152637
PTPN5	1.0											1.0														1.0					1.0	1.0									1.0				1.0				1.0
VPS54	1.0	1.0						1.0	1.0					1.0	1.0			1.0	1.0	1.0	1.0		1.0	1.0	1.0	1.0			1.0						1.0		1.0	1.0	1.0	1.0				1.0				1.0	1.0
AHCYL2	1.0	1.0						1.0	1.0	1.0				1.0	1.0			1.0	1.0	1.0				1.0	1.0	1.0					1.0	1.0			1.0		1.0	1.0		1.0				1.0	1.0			1.0	1.0
ARHGAP42	1.0	1.0								1.0					1.0					1.0						1.0						1.0						1.0		1.0				1.0				1.0	1.0
AC073283.4	1.0	1.0						1.0	1.0	1.0				1.0	1.0			1.0	1.0	1.0				1.0	1.0	1.0					1.0	1.0			1.0		1.0	1.0		1.0	1.0			1.0	1.0			1.0	1.0
FDXR	1.0	1.0								1.0					1.0			1.0		1.0						1.0						0.424068584227161			1.0		1.0	1.0		1.0	1.0			1.0				1.0	1.0
ZNF467	1.0	1.0								1.0		1.0			1.0			1.0	1.0	1.0	1.0	1.0	1.0		1.0	1.0					1.0	1.0	1.0		1.0		1.0	1.0		1.0	1.0	1.0		1.0	1.0		1.0	1.0	1.0
BRK1	1.0	1.0	1.0	1.0	1.0	1.0				1.0		1.0		1.0	1.0		1.0	1.0		1.0	1.0		1.0		1.0	1.0						1.0			1.0		1.0	1.0		1.0	1.0			1.0	1.0			1.0	1.0
ZSCAN26	1.0															1.0		1.0								1.0						1.0			1.0					1.0	1.0								1.0
CCR1	0.504787317542517	1.0	1.0	1.0	1.0	1.0				1.0				1.0	1.0		1.0	1.0		1.0						0.764786683899284						1.0			1.0		1.0	1.0		1.0				1.0				1.0
STRN4	1.0	1.0	1.0	1.0	1.0	1.0		1.0	1.0	1.0		1.0		1.0	1.0		1.0	1.0	1.0	0.122128145314538				1.0	1.0	1.0						1.0			0.319856198977696		1.0	0.180586600917455		0.109704816192354	1.0			0.0063768392357701	1.0			1.0	1.0
RP11-713P17.4	1.0	1.0								1.0					1.0											1.0						1.0						1.0		1.0				1.0				1.0	1.0
NFX1	1.0																									1.0						1.0	1.0								1.0
YIPF3	1.0	1.0	1.0	1.0	1.0	1.0		1.0	1.0	1.0		1.0		1.0	1.0		1.0	1.0	1.0	1.0	1.0	1.0	1.0	1.0	1.0	1.0	1.0		1.0		1.0	1.0			0.0347408512090119		0.116212715145195	0.0110972243279313	1.0	0.0046665209146571	1.0			0.382690005932343	1.0			0.0149537671576938	1.0
ZC3H18	1.0																									1.0						1.0									1.0
ARL4D	1.0	1.0						1.0	1.0	1.0		1.0		1.0	1.0			1.0	1.0	1.0				1.0	1.0	1.0					1.0	1.0			1.0		1.0	1.0		1.0	1.0			1.0	1.0			1.0	1.0
MTMR3	1.0											1.0			1.0					1.0						1.0					1.0				1.0			1.0		1.0	1.0			1.0	1.0				1.0
BCCIP	1.0	1.0						1.0	1.0	1.0		1.0		1.0	1.0			1.0	1.0	1.0		1.0		1.0	1.0	1.0					1.0	1.0			1.0		1.0	1.0		1.0	1.0			1.0	1.0			1.0	1.0
UGGT2	1.0	1.0								1.0		1.0			1.0			1.0		1.0				1.0	1.0	1.0	1.0				1.0	1.0	1.0		1.0		1.0	1.0		1.0	1.0			0.0563040168891081	1.0			1.0	1.0
BTN3A1	1.0							1.0	1.0					1.0	1.0			1.0	1.0	1.0				1.0	1.0	1.0						1.0			1.0		1.0	1.0		1.0	1.0			1.0
TTC16	1.0		1.0	1.0	1.0	1.0						0.372368444189723		1.0	1.0		1.0	1.0		1.0	1.0	1.0	1.0		1.0	1.0									0.316905842181433		1.0	1.0	1.0	1.0	0.0676436207108262			1.0	1.0			1.0
ZNF835	1.0	1.0								1.0					1.0					1.0	1.0		1.0		1.0	1.0						1.0			1.0		1.0	1.0		1.0				0.143300483251862				1.0
TARBP1	1.0	1.0								1.0					1.0											1.0						1.0						1.0		1.0								1.0
CNOT2	1.0	1.0								1.0	1.0				1.0					1.0						1.0						1.0			1.0		1.0	1.0		1.0		1.0		1.0				1.0	1.0
DNHD1	1.0	1.0	1.0	1.0	1.0	1.0				1.0		1.0			1.0		1.0			1.0		1.0				1.0						1.0			1.0			1.0		1.0	1.0			0.268665375068941	1.0			1.0	1.0
PLEKHA1	1.0							1.0	1.0					1.0	1.0			1.0	1.0	1.0		1.0		1.0	1.0	1.0						1.0			1.0		1.0	1.0		1.0	1.0			1.0				1.0
FIBP	1.0	1.0								1.0		1.0			1.0											1.0						1.0						1.0		1.0	1.0				1.0			1.0
THOC7	1.0	1.0														1.0										1.0			1.0			1.0	1.0					1.0	1.0	1.0	1.0	1.0						1.0
PIK3AP1	1.0											1.0			1.0					1.0		1.0		1.0		1.0	1.0						1.0		1.0			1.0		1.0	1.0				1.0			1.0
RP11-439M11.1	1.0														1.0			1.0		1.0						1.0						1.0			1.0		1.0	1.0		1.0				1.0				1.0
AQP3	1.0	1.0	1.0	1.0	1.0	1.0		1.0	1.0	1.0		1.0		1.0	0.886269862585392		1.0	1.0	1.0	0.0013907178773886	1.0		1.0	1.0	0.424710274115557	1.0					1.0	1.0			0.153841025433425		0.0369853850137813	0.0197148484701781		0.0091907155712478	1.0			0.0980387788998495	1.0			0.0396704107395253	1.0
LRRC8C	1.0																									1.0						1.0			1.0			1.0		1.0	1.0			1.0					1.0
ARIH2OS	1.0											1.0														1.0													1.0		1.0
ALKBH1	1.0	1.0	1.0	1.0	1.0	1.0				1.0		1.0			1.0		1.0			1.0				1.0		1.0					1.0	1.0			1.0			1.0		1.0	1.0			0.700506329740904	1.0			1.0	1.0
LSM2	1.0																									1.0						1.0									1.0
RNF185	1.0	1.0								1.0		1.0			1.0					1.0	1.0		1.0		1.0	1.0					1.0	1.0			1.0		1.0	1.0		1.0	1.0			1.0	1.0			1.0	1.0
GPALPP1	1.0	1.0																								1.0												1.0	1.0	1.0								1.0
CACUL1	1.0	1.0										1.0			1.0					1.0	1.0		1.0	1.0	1.0	1.0					1.0	1.0			1.0		1.0	1.0	1.0	1.0	1.0			1.0	1.0			1.0	1.0
RP11-399K21.14	1.0	1.0	1.0	1.0	1.0	1.0		1.0	1.0	1.0				1.0	1.0		1.0	1.0	1.0	1.0	1.0	1.0	1.0	1.0	1.0	1.0			1.0			1.0			1.0	1.0	1.0	1.0		1.0	1.0	1.0		1.0				1.0	1.0
AHSG	1.0	1.0								1.0					1.0											1.0						1.0						1.0		1.0				1.0				1.0
SLC25A30	1.0					1.0	1.0								1.0					1.0						1.0					1.0	1.0						1.0		1.0	1.0				1.0			1.0	1.0
ZNF280B	1.0					1.0	1.0													1.0						1.0							1.0																1.0
PCDHGC5	1.0																									1.0					1.0	1.0									1.0								1.0
LXN	1.0	1.0						1.0	1.0	1.0					1.0									1.0		1.0		1.0				1.0						1.0		1.0							1.0	1.0
C6orf47	1.0														1.0			1.0	1.0	1.0					1.0	1.0						1.0			1.0			1.0		1.0	1.0			1.0				1.0	1.0
PRTFDC1	1.0	1.0								1.0					1.0											1.0						0.432313276762838						1.0		1.0	1.0							1.0
TTPAL	1.0	1.0						1.0	1.0	1.0		1.0		1.0	1.0			1.0	1.0	1.0		1.0		1.0	1.0	0.496168149612692						1.0			1.0		1.0	0.819250901259696		0.578697409195966	0.875848603905523			1.0	1.0			1.0	1.0
RP11-61K9.3	1.0	1.0								1.0					1.0											1.0					0.712904532063539	1.0			1.0			1.0		1.0				1.0	1.0			1.0	1.0
TDO2	1.0	1.0								1.0					1.0					1.0	1.0		1.0		1.0	1.0						1.0					1.0	1.0		1.0				1.0	1.0			1.0	1.0
PWWP2B	1.0														1.0					1.0	1.0		1.0	1.0	1.0	1.0			1.0								1.0	1.0		1.0				1.0				1.0	1.0
HDHD3	1.0											1.0			1.0					1.0				1.0	1.0	1.0												1.0		1.0	1.0			1.0	1.0			1.0
VTI1B	1.0	1.0								1.0		1.0			1.0					1.0		1.0		1.0	1.0	1.0						1.0			1.0			0.0894770873007391		0.556051355486042	1.0			0.828521621597338	1.0			1.0
ZNF174	1.0							1.0	1.0			1.0		1.0	1.0			1.0	1.0	1.0	1.0		1.0	1.0	1.0	1.0					1.0	1.0			1.0		0.290553994652019	1.0		1.0	1.0			1.0	1.0			1.0	1.0
PTPN18	1.0	1.0	1.0	1.0	1.0	1.0		1.0	1.0	1.0		1.0		1.0	1.0		1.0	1.0	1.0	1.0				1.0	1.0	1.0					1.0	1.0			1.0		1.0	1.0		1.0	1.0			0.643499387762148	1.0			1.0	1.0
H2AFZ	1.0																									1.0						1.0									1.0
DENND1A	1.0	1.0						1.0	1.0					1.0	1.0	1.0		1.0	1.0	1.0		1.0		1.0	1.0	1.0					1.0	1.0			1.0		1.0	1.0	1.0	1.0	1.0			1.0	1.0			1.0	1.0
LBHD1	1.0							1.0	1.0			1.0		1.0	1.0			1.0	1.0	1.0		1.0		1.0	1.0	1.0					1.0		1.0		1.0		1.0	1.0		1.0	1.0			1.0	1.0			1.0	1.0
ARMC4	1.0							1.0	1.0					1.0	1.0			1.0	1.0	1.0				1.0	1.0	1.0					1.0				1.0		1.0	1.0		1.0				1.0	1.0			1.0	1.0
WDTC1	0.504787317542517																									0.764786683899284						1.0									1.0
TMEM184C	1.0	1.0								1.0					1.0			1.0	1.0	1.0						1.0						1.0			1.0			1.0		1.0				1.0	1.0			1.0	1.0
LINC00336	1.0																									1.0						1.0									1.0
CDC42EP1	1.0	1.0								1.0		1.0			1.0					1.0						1.0					1.0	1.0			1.0			1.0		1.0	1.0			1.0	1.0			1.0	1.0
WBP2NL	1.0	1.0								1.0					1.0											1.0						1.0						1.0		1.0								1.0
RP11-673E1.1	1.0	1.0	1.0	1.0	1.0	1.0				1.0	1.0				1.0		1.0									1.0		1.0				1.0						1.0	1.0	1.0				1.0			1.0	1.0	1.0
COPG1	1.0																			1.0						1.0						1.0									1.0								1.0
MMS22L	1.0	1.0	1.0	1.0	1.0	1.0				1.0				1.0	1.0		1.0	1.0		0.122128145314538	1.0		1.0		1.0	1.0					1.0	1.0			0.426013959177134		0.105885651535909	0.0293175238856578		0.016118907137298				0.066816789780602				0.0175818314332865	1.0
UQCC3	1.0	1.0	1.0	1.0	1.0	1.0	1.0	1.0	1.0	1.0		1.0		1.0	0.268931257609394		1.0	1.0	1.0	0.0012428616357995	1.0	1.0	1.0	1.0	1.0	1.0					1.0	1.0	1.0		0.0945824829476077		0.248507584660672	0.0164226357807233		0.0194209938240739	1.0			0.0736913684612017	1.0	1.0		0.0872248112344461	0.90286213085353
TSPAN17	1.0	1.0						1.0	1.0	1.0		1.0		1.0	1.0			1.0	1.0	1.0				1.0	1.0	1.0						1.0			1.0	1.0	1.0	1.0		1.0	1.0			1.0	1.0			1.0	1.0
PRIMPOL	1.0	1.0								1.0					1.0											1.0					1.0	1.0						1.0		1.0				1.0	1.0			1.0	1.0
C11orf98	1.0							1.0	1.0			1.0		1.0	1.0			1.0	1.0	1.0	1.0	1.0	1.0	1.0	1.0	1.0					1.0		1.0		1.0		1.0	0.378836216230168		0.217774861256584	1.0			1.0	1.0			1.0	1.0
SURF6	1.0											1.0			1.0									1.0		1.0	1.0											1.0		1.0	1.0				1.0			1.0
MYH9	1.0	1.0								1.0					1.0											1.0						1.0						1.0		1.0								1.0
FAM89A	1.0		1.0	1.0	1.0	1.0						1.0			1.0		1.0	1.0		1.0						1.0		1.0				1.0			1.0		1.0	1.0		1.0	1.0			1.0	1.0	1.0	1.0	1.0
FAM111B	1.0																			1.0						1.0												1.0		1.0				1.0
MADCAM1	1.0		1.0	1.0	1.0	1.0						1.0		1.0	1.0		1.0	1.0		0.0044787793035976	1.0		1.0		1.0	1.0					1.0	1.0			0.533169697907027		0.290553994652019	0.0272527811810686		0.152787644837686	1.0			0.0031743380749338	1.0			0.428657370072471	1.0
MRPL52	1.0	1.0								1.0	1.0				1.0					1.0						1.0						1.0						1.0		1.0								1.0	1.0
CHML	1.0	1.0	1.0	1.0	1.0	1.0	1.0			1.0					1.0		1.0									1.0						1.0						1.0		1.0	1.0			1.0				1.0	0.508463096196847
DALRD3	1.0		1.0	1.0	1.0	1.0	1.0	1.0	1.0			0.372368444189723		1.0	1.0		1.0	1.0		1.0						1.0		1.0				1.0			1.0			1.0	1.0	1.0	0.0676436207108262			1.0	1.0	1.0		1.0
ATG10	1.0	1.0						1.0	1.0			1.0		1.0	1.0	1.0		1.0	1.0	1.0	1.0	1.0	1.0	1.0	1.0	1.0	1.0		1.0		0.550758131774696	1.0			1.0		1.0	1.0	1.0	1.0	1.0			1.0	1.0			1.0	1.0
FLG	1.0																			1.0						1.0						1.0									1.0
COX6B1	1.0	1.0								1.0					1.0			1.0	1.0	1.0	1.0		1.0	1.0	1.0	1.0	1.0					1.0			1.0		1.0	1.0		1.0				1.0				1.0	1.0
SALL4	1.0	1.0								1.0		1.0			1.0					1.0						1.0						1.0						1.0		1.0	1.0			1.0	1.0			1.0	1.0
DHRS7	1.0	1.0								1.0					1.0											1.0						1.0						1.0		1.0				1.0				1.0	1.0
NOL10	1.0	1.0	1.0	1.0	1.0	1.0		1.0	1.0	1.0		1.0		1.0	1.0		1.0	1.0	1.0	1.0				1.0	1.0	1.0					1.0	1.0			1.0		1.0	1.0		1.0	1.0			1.0	1.0			1.0	1.0
POLR2A	1.0	1.0	1.0	1.0	1.0	1.0		1.0	1.0	1.0		1.0		1.0	0.0868314324467532		1.0	1.0	1.0	0.002321207293566		1.0		1.0	1.0	1.0					1.0	1.0	1.0		0.00133119683847		0.105885651535909	0.0005434655478652		0.0020864299522119	1.0			0.0004878270167042	1.0			0.0175818314332865	1.0
PCDHGA12	1.0	1.0								1.0					1.0			1.0	1.0	1.0	1.0		1.0		1.0	1.0					1.0	1.0	1.0		1.0		1.0	1.0		1.0	1.0			1.0				1.0	1.0
MYBL1	1.0							1.0	1.0			1.0		1.0	1.0	1.0		1.0	1.0	1.0	1.0	1.0	1.0	1.0	1.0	1.0					1.0	1.0			1.0		1.0	1.0		1.0	0.494953645707336	1.0		1.0	1.0			1.0	1.0
LRCH4	1.0											1.0			1.0			1.0	1.0	1.0		1.0			1.0	1.0						1.0	1.0		1.0		1.0	1.0	1.0	1.0	1.0			1.0				1.0	1.0
LINC01686	1.0	1.0								1.0					1.0											1.0						1.0						1.0		1.0				1.0				1.0	1.0
FAM111A	1.0	1.0	1.0	1.0	1.0	1.0		1.0	1.0	1.0	1.0	1.0		1.0	0.427656546612065		1.0	1.0	1.0	0.0001623938007209	1.0	1.0	1.0	1.0	1.0	1.0		1.0			1.0	1.0	1.0		0.0060197423671584		0.216580634555735	9.13206172903358e-05		0.0013761530054312	1.0			0.0147868777600784	1.0		1.0	0.0022688272621977	1.0
SLC7A6	1.0	1.0								1.0		1.0			1.0					1.0						1.0						1.0						1.0		1.0	1.0			1.0	1.0			1.0
ZFAND1	1.0	1.0								1.0					1.0					1.0						1.0					1.0	1.0			1.0			1.0		1.0				1.0	1.0			1.0	1.0
ETFBKMT	1.0	1.0								1.0					1.0					1.0	1.0		1.0		1.0	1.0					1.0	1.0			1.0		1.0	1.0		1.0				1.0				1.0	1.0
NINJ1	1.0	1.0	1.0	1.0	1.0	1.0				1.0	1.0	1.0			1.0		1.0	1.0	1.0	1.0	1.0		1.0			1.0		1.0	1.0		1.0	1.0			1.0			1.0		1.0	1.0			1.0	1.0		1.0	1.0	1.0
ZNF202	1.0	1.0								1.0					1.0											1.0						1.0						1.0		1.0								1.0
RP11-109A6.5	0.451546663742994	1.0						1.0	1.0	1.0		1.0		1.0	1.0			1.0	1.0	1.0	1.0	1.0	1.0	1.0	1.0	0.0877646150040413			1.0		1.0	1.0	1.0		1.0		1.0	1.0	1.0	1.0	0.574201921253234			1.0	1.0			1.0	1.0
CTC-296K1.3	0.657232903186815	1.0						1.0	1.0	1.0		1.0		1.0	1.0			1.0	1.0	1.0	1.0		1.0	1.0	1.0	0.732669543419603					1.0	1.0			0.316905842181433		1.0	1.0		1.0	1.0			1.0	1.0			1.0
FAM83H	1.0														1.0					1.0	1.0		1.0		1.0	1.0											1.0	1.0		1.0					1.0			1.0
LINC02076	1.0	1.0								1.0		1.0		1.0	1.0			1.0		0.0465652312419842	1.0	1.0	1.0	1.0	1.0	1.0	1.0				1.0	1.0	1.0	1.0	1.0		1.0	0.0224609636582468		0.0487918298681365	1.0			0.950916518715372	1.0			0.0174706194087155	1.0
IFT80	1.0	1.0	1.0	1.0	1.0	1.0		1.0	1.0	1.0	1.0	1.0		1.0	1.0		1.0	1.0	1.0	1.0	1.0		1.0	1.0	0.370868809078328	1.0		1.0	1.0	1.0	1.0	1.0			1.0		1.0	1.0	1.0	1.0	1.0		1.0	1.0	1.0	1.0	1.0	1.0	1.0
ZNF740	1.0																									1.0						1.0									1.0			1.0
CDV3	1.0	1.0	1.0	1.0	1.0	1.0				1.0		1.0			1.0		1.0			1.0				1.0		1.0			1.0		1.0	1.0			1.0		1.0	1.0		1.0	1.0			1.0	1.0			1.0	1.0
P2RX1	1.0	1.0								1.0					1.0											1.0						1.0						1.0		1.0								1.0	1.0
ANKRD40	1.0	1.0						1.0	1.0	1.0		1.0		1.0	1.0			1.0	1.0	0.423247756475891	1.0	1.0	1.0	1.0	1.0	1.0					1.0	1.0			1.0		1.0	0.0424859928566923		0.113467618512733	1.0			0.800363237861909	1.0			0.465281345458881	1.0
C11orf91	1.0	1.0								1.0		1.0	0.934019426295484		1.0			1.0		0.008461114291391	1.0		1.0	1.0	1.0	1.0					1.0	1.0			1.0		1.0	0.271135024760369		1.0	1.0			0.143300483251862	1.0			0.872920182345528	1.0
CARF	1.0												0.728229091483016								1.0		1.0			1.0						1.0									1.0
LPAR3	1.0	1.0	1.0	1.0	1.0	1.0	1.0	1.0	1.0			1.0		1.0	1.0		1.0	1.0	1.0	1.0	1.0	1.0	1.0	1.0	1.0	1.0		1.0	1.0		1.0	1.0			1.0	1.0	1.0	1.0	1.0	1.0	1.0	1.0		1.0			1.0	1.0	1.0
CA14	1.0																			1.0						1.0					1.0				1.0			1.0		1.0				1.0					1.0
TPBGL	1.0	1.0						1.0	1.0	1.0		1.0		1.0	1.0			1.0	1.0	1.0				1.0	1.0	1.0					1.0	1.0			1.0		1.0	1.0		1.0	1.0			1.0	1.0			1.0	1.0
FAM161B	1.0	1.0	1.0	1.0	1.0	1.0		1.0	1.0	1.0		1.0		1.0	0.139518590508949		1.0	1.0	1.0	0.0197559318415464				1.0	1.0	1.0						1.0			0.533169697907027		0.187648075201499	0.0009834696667323		0.0005656788581593	1.0			0.001492893003412	1.0			0.016483380896956	1.0
ORMDL1	1.0	1.0								1.0					1.0											1.0						1.0						1.0		1.0	1.0			1.0				1.0	1.0
SUMF1	1.0	1.0	1.0	1.0	1.0	1.0		1.0	1.0	1.0		1.0		1.0	1.0		1.0	1.0	1.0	0.0488781496750712		1.0		1.0	1.0	1.0			1.0		1.0	1.0	1.0		0.251315832543076		1.0	0.119975124087907	1.0	0.757942421085906	1.0			0.355846370480045	1.0			1.0	1.0
ANKRD54	1.0														1.0			1.0		1.0		1.0				1.0						1.0			1.0		1.0	1.0		1.0	1.0			1.0				1.0
CLIP3	1.0	1.0	1.0	1.0	1.0	1.0		1.0	1.0	1.0	1.0	1.0		1.0	1.0		1.0	1.0	1.0	1.0				1.0	1.0	1.0			1.0		1.0	1.0			0.680999515695072		1.0	0.280991566155688		0.139617381249462	1.0			0.5607598150505	1.0			0.385876064698577	1.0
LINC01521	1.0	1.0						1.0	1.0	1.0		1.0		1.0	1.0			1.0	1.0	1.0				1.0	1.0	1.0					1.0	1.0			1.0		1.0	1.0		1.0	1.0			1.0	1.0			1.0	1.0
SUPT20H	1.0							1.0	1.0			1.0		1.0	1.0			1.0	1.0	1.0				1.0	1.0	1.0	1.0				1.0	1.0			1.0		1.0	1.0		1.0	1.0			1.0	1.0			1.0	1.0
COPS7B	1.0														1.0					1.0	1.0	1.0	1.0		1.0	1.0						1.0	1.0		1.0		1.0	1.0		1.0	1.0			1.0				1.0
PLA2G6	1.0	1.0	1.0	1.0	1.0	1.0	1.0	1.0	1.0	1.0		1.0	1.0	1.0	1.0	1.0	1.0	1.0	1.0	0.0029064656741772	1.0	1.0	1.0	1.0	1.0	1.0	1.0	1.0	1.0		1.0	1.0		1.0	0.597913283777606	1.0	0.272572836323475	0.14325369604089	1.0	1.0	1.0	1.0		0.230975400547293	1.0	1.0	1.0	0.983285826773379	1.0
PARP6	1.0														1.0					1.0						1.0					1.0	1.0			1.0		1.0	1.0		1.0	1.0			1.0	1.0			1.0
SLC35F6	1.0																									1.0						1.0									1.0
LRRC71	1.0	1.0	1.0	1.0	1.0	1.0		1.0	1.0	1.0	1.0	1.0	1.0	1.0	1.0		1.0	1.0	1.0	0.0002288077641284	1.0	1.0	1.0	1.0	1.0	1.0		1.0			1.0	1.0	1.0	1.0	0.979937717863088		0.003820529515305	0.005047719227603	1.0	0.0083734253284347	1.0			0.0513579958740351	1.0			0.0504572575709551	1.0
TTBK2	1.0														1.0					1.0						1.0												1.0		1.0								1.0	1.0
HUS1B	1.0		1.0	1.0	1.0	1.0									1.0		1.0							1.0		1.0						1.0			1.0			1.0		1.0	1.0							1.0
ACOX2	1.0	1.0				1.0	1.0	1.0	1.0			1.0		1.0	1.0			1.0	1.0	1.0	1.0	1.0	1.0	1.0	1.0	0.876345397690034			1.0		1.0	1.0	1.0		1.0		1.0	1.0	1.0	1.0	0.664401645701084			1.0	1.0	1.0		1.0	1.0
PTPN1	1.0	1.0								1.0					1.0											1.0						1.0						1.0		1.0								1.0
ZMAT2	1.0							1.0	1.0					1.0	1.0			1.0	1.0	1.0		1.0		1.0	1.0	1.0									1.0		1.0	1.0		1.0	1.0			1.0				1.0	1.0
NF2	1.0														1.0	1.0		1.0								1.0						1.0			1.0			1.0		1.0	1.0							1.0
GABARAPL2	1.0		1.0	1.0	1.0	1.0						1.0		1.0	1.0		1.0	1.0		1.0	1.0		1.0	1.0	1.0	1.0					1.0	1.0			1.0		1.0	1.0		1.0	1.0			1.0	1.0			1.0	1.0
RP11-410E4.1	1.0	1.0								1.0					1.0					1.0						1.0					1.0	1.0	1.0					1.0		1.0				1.0	1.0			1.0
PFKM	1.0	1.0								1.0					1.0			1.0		1.0						1.0					1.0	0.24823860657906			1.0		1.0	1.0		1.0	1.0			1.0	1.0			1.0	1.0
TREX1	1.0	1.0	1.0	1.0	1.0	1.0				1.0					1.0		1.0			1.0						1.0						1.0					1.0	1.0		1.0				1.0				1.0	1.0
RP11-147L13.14	1.0		1.0	1.0	1.0	1.0	1.0					1.0		1.0	1.0		1.0	1.0	1.0	0.491877840848021	1.0	1.0	1.0		1.0	1.0						1.0	1.0		0.237567617886052		1.0	0.180586600917455		0.0661681522360491	1.0			1.0	1.0			0.0175818314332865	1.0
EMB	1.0																									1.0
MED31	1.0	1.0								1.0					1.0										1.0	1.0					1.0	1.0						1.0		1.0				1.0	1.0			1.0	1.0
SLAIN1	1.0	1.0								1.0		1.0			1.0			1.0		1.0	1.0	1.0	1.0	1.0	1.0	1.0						1.0			1.0		1.0	0.973145032816973		0.64704227721235	1.0			1.0	1.0			0.146990412277987	1.0
C19orf44	1.0	1.0								1.0		1.0			1.0											1.0						1.0						1.0		1.0	1.0			1.0	1.0			1.0
MTBP	1.0											1.0														1.0						1.0									1.0				1.0
VN1R1	1.0											1.0			0.624020426542691					1.0						1.0					1.0	1.0			1.0		1.0	1.0		1.0	0.384673623867938			1.0	1.0			1.0
SIX1	1.0	1.0	1.0	1.0	1.0	1.0		1.0	1.0	1.0		1.0		1.0	0.269264482813941		1.0	1.0	1.0	0.0214267931570737	1.0	1.0	1.0	1.0	1.0	1.0					1.0	1.0	1.0		0.121023788395998		0.33832177060085	0.0052052569516364		0.0104027805796008	1.0			0.0209922108352605	1.0			0.0975312244591852	1.0
ZNF800	1.0														1.0					1.0						1.0					1.0	1.0			1.0			1.0		1.0	1.0			1.0	1.0			1.0	1.0
ZC3H10	1.0														1.0					1.0						1.0					1.0	1.0			1.0			1.0		1.0	1.0			0.143300483251862				1.0	1.0
PMS1	1.0														1.0					1.0						1.0						1.0						1.0		1.0	1.0			1.0				1.0	1.0
PSME1	1.0																									1.0					1.0	1.0									1.0				1.0				1.0
LIME1	1.0											1.0				1.0				1.0				1.0	1.0	1.0					1.0	1.0				1.0		1.0	1.0	1.0	1.0				1.0			1.0	1.0
BAG4	1.0																			1.0						1.0												1.0		1.0				1.0					1.0
DCAF6	1.0																									1.0						1.0									1.0
NGDN	1.0	1.0	1.0	1.0	1.0	1.0		1.0	1.0					1.0	1.0		1.0	1.0	1.0	1.0		1.0		1.0	1.0	1.0							1.0		1.0		1.0	1.0	1.0	1.0	1.0			1.0				1.0
SLF2	1.0	1.0								1.0					1.0											1.0						1.0						1.0		1.0								1.0
FLJ37035	1.0							1.0	1.0			1.0		1.0	1.0			1.0	1.0	1.0				1.0	1.0	1.0						1.0			1.0		1.0	1.0		1.0	1.0			1.0	1.0			1.0	1.0
ECSCR	1.0																									1.0						1.0			1.0						1.0								1.0
MTRR	1.0	1.0								1.0					1.0					1.0						1.0						1.0						1.0		1.0				1.0				1.0
ILF2	1.0											1.0			1.0					1.0				1.0		1.0	1.0				1.0				1.0			1.0		1.0	1.0			1.0	1.0			1.0	1.0
RP11-806H10.4	1.0							1.0	1.0					1.0	1.0			1.0	1.0	1.0				1.0	1.0	1.0						1.0			1.0		1.0	1.0		1.0	1.0			1.0				1.0
FAM43A	1.0	1.0	1.0	1.0	1.0	1.0	1.0	1.0	1.0	1.0				1.0	0.139518590508949		1.0	1.0	1.0	1.0		1.0		1.0	1.0	1.0					1.0	1.0			0.0267976877545805		1.0	0.0008605515781736		0.004542299486876	1.0			0.001492893003412				0.0872657301651578	1.0
OGFOD1	1.0	1.0	1.0	1.0	1.0	1.0		1.0	1.0	1.0		1.0		1.0	1.0		1.0	1.0	1.0	1.0				1.0	1.0	1.0						1.0			1.0		1.0	1.0		1.0	1.0			1.0	1.0			1.0	1.0
FALEC	1.0	1.0						1.0	1.0	1.0		1.0		1.0	0.209834573860674			1.0	1.0	0.0024092491993956	1.0		1.0	1.0	1.0	1.0	1.0				1.0	1.0			0.680999515695072		1.0	0.0445778302587971		0.0031770552379907	1.0			0.0736913684612017	1.0			0.0508638487346076	1.0
KDM3B	1.0	1.0								1.0					1.0											1.0						1.0						1.0		1.0								1.0	1.0
BCO2	1.0	1.0				1.0	1.0			1.0		1.0			1.0			1.0		1.0						1.0					1.0	1.0			1.0		1.0	0.452757225188788		0.319004328599733	1.0			0.121102901574745	1.0			0.801848750464947	1.0
ERI2	1.0	1.0	1.0	1.0	1.0	1.0				1.0					1.0		1.0	1.0		1.0					1.0	1.0		1.0		1.0		1.0			1.0	1.0	1.0	1.0		1.0			1.0	1.0			1.0	1.0
C1orf56	1.0	1.0								1.0		1.0			1.0					1.0				1.0		1.0						1.0					1.0	1.0		0.976549469283778	1.0			1.0	1.0			1.0	1.0
RP11-193M21.1	1.0							1.0	1.0					1.0	1.0			1.0	1.0	1.0	1.0		1.0	1.0	1.0	1.0					1.0	1.0			1.0		1.0	1.0		1.0	1.0			1.0				1.0	1.0
RMDN3	1.0		1.0	1.0	1.0	1.0		1.0	1.0			1.0		1.0	0.807281065723343		1.0	1.0	1.0	0.0655768028295742	1.0	1.0	1.0	1.0	1.0	1.0	1.0				1.0	1.0	1.0		0.506112141344522		1.0	0.0058285735816894		0.0771572636191553	1.0			0.314454940754183	1.0	1.0		0.236482653623149	1.0
MELTF	1.0	1.0	1.0	1.0	1.0	1.0		1.0	1.0	1.0		1.0		1.0	1.0		1.0	1.0	1.0	1.0	1.0		1.0	1.0	1.0	1.0					1.0	1.0			1.0		1.0	0.378836216230168		0.217774861256584	1.0	1.0		0.400417653130199	1.0			1.0	1.0
VPS33A	1.0	1.0	1.0	1.0	1.0	1.0				1.0				1.0	1.0		1.0	1.0		1.0						1.0						1.0		1.0	1.0		1.0	1.0		1.0				1.0				1.0	1.0
DNAAF1	1.0	1.0						1.0	1.0	1.0		1.0		1.0	1.0			1.0	1.0	1.0				1.0	1.0	1.0						1.0	1.0		1.0		1.0	1.0		1.0	1.0			0.271337492433793	1.0			1.0
APOD	0.962223530005772	1.0								1.0		1.0			1.0					1.0						1.0						1.0						1.0		1.0	1.0			1.0	1.0			1.0	1.0
JAZF1	1.0	1.0								1.0					1.0											1.0						1.0						1.0		1.0	1.0			1.0				1.0
PILRB	1.0	1.0	1.0	1.0	1.0	1.0		1.0	1.0	1.0		1.0		1.0	1.0		1.0	1.0	1.0	0.331211315140656				1.0	1.0	1.0						1.0			1.0		1.0	1.0		1.0	1.0			0.271337492433793	1.0			1.0	1.0
GOLGA7B	1.0														1.0	1.0		1.0	1.0	1.0		1.0				1.0						1.0		1.0	1.0	1.0	1.0	1.0		1.0	1.0			1.0				1.0
CARD6	1.0																									1.0					1.0	1.0						1.0		1.0	1.0			1.0	1.0
IMPA2	1.0		1.0	1.0	1.0	1.0								1.0	1.0		1.0	1.0		0.112756004406756		1.0		1.0	1.0	1.0					1.0	1.0			1.0		1.0	1.0		1.0	1.0			0.0113955997237123		1.0		1.0	1.0
CRBN	0.0876407515314588	1.0								1.0		1.0		1.0	1.0			1.0		1.0				1.0		0.163817077867634					1.0	1.0			1.0			1.0	0.787191755940486	1.0	1.0			1.0	1.0	1.0		1.0	1.0
FIGN	1.0	1.0						1.0	1.0	1.0		1.0		1.0	1.0			1.0	1.0	1.0				1.0	1.0	1.0			1.0		1.0	1.0			0.238421543393963		1.0	1.0		1.0	1.0			0.977888485399838	1.0			1.0	1.0
DHX34	1.0		1.0	1.0	1.0	1.0											1.0									1.0						1.0						1.0		1.0	1.0							1.0
RP1-45I4.3	1.0	1.0	1.0	1.0	1.0	1.0		1.0	1.0	1.0		1.0		1.0	0.189947876853566		1.0	1.0	1.0	0.0007669589247443	1.0		1.0	1.0	1.0	1.0					1.0	1.0			0.0545555942887028		0.0078439947875808	0.0018236814226222		0.0008123783159188	1.0			0.0145300364540413	1.0			0.0051163815128276	1.0
CHSY3	1.0							1.0	1.0					1.0	1.0			1.0	1.0	1.0				1.0	1.0	1.0						1.0			1.0		1.0	1.0		1.0	1.0			1.0					1.0
UBXN4	1.0	1.0						1.0	1.0	1.0		1.0		1.0	1.0			1.0	1.0	1.0	1.0		1.0	1.0	1.0	1.0						1.0	1.0		1.0		1.0	0.153780780386369		0.421480999536449	1.0			0.800363237861909	1.0			1.0	1.0
POLD2	1.0	1.0								1.0					1.0											1.0						1.0						1.0		1.0	1.0			1.0				1.0	1.0
UNKL	1.0	1.0								1.0					1.0											1.0			1.0			1.0						1.0		1.0								1.0
RNF24	1.0		1.0	1.0	1.0	1.0						1.0			1.0		1.0			1.0		1.0		1.0		1.0			1.0			1.0	1.0		1.0			1.0		1.0	1.0				1.0			1.0	1.0
MRFAP1	1.0	1.0								1.0					1.0					1.0					1.0	1.0						1.0						1.0		1.0	1.0			1.0				1.0	1.0
LINC01569	0.006171341352072	1.0	1.0	1.0	1.0	1.0						1.0			1.0		1.0			1.0				1.0		0.0153443195107204						1.0			1.0		1.0	1.0	0.419234508161157	1.0	0.0184393750780174				1.0			1.0	1.0
AC006273.4	1.0																			1.0						1.0					1.0	1.0			1.0						1.0
SPAG8	1.0														1.0				1.0	1.0						1.0						1.0						1.0		1.0	1.0							1.0
OVOL1	1.0																									1.0					1.0														1.0
DPH6	1.0																									1.0
ZNF316	1.0											1.0	1.0		1.0			1.0		0.331211315140656	1.0		1.0		1.0	1.0					1.0	1.0			1.0		1.0	1.0		1.0	1.0	1.0		0.271337492433793	1.0			1.0	1.0
CTD-2227C6.2	1.0	1.0	1.0	1.0	1.0	1.0		1.0	1.0	1.0		1.0		1.0	0.50804483037417		1.0	1.0	1.0	0.893949070035965	1.0	1.0	1.0	1.0	1.0	1.0					1.0	1.0	1.0		0.121023788395998		0.413157193244806	0.0083635994206809		0.025525027287534	1.0			0.0563040168891081	1.0			0.139393670603059	1.0
NOL7	1.0	1.0								1.0					1.0											1.0						1.0						1.0		1.0				1.0				1.0	1.0
FAM8A1	1.0														1.0					1.0	1.0	1.0	1.0		1.0	0.732669543419603						1.0	1.0		1.0		1.0	1.0		1.0	1.0							1.0	1.0
PSMB5	1.0	1.0	1.0	1.0	1.0	1.0		1.0	1.0	1.0		1.0		1.0	1.0	1.0	1.0	1.0	1.0	1.0		1.0		1.0	1.0	1.0			1.0		1.0	1.0			0.072204036586248		1.0	1.0		1.0	1.0			0.179220574259643	1.0			1.0	1.0
AC003090.1	1.0	1.0	1.0	1.0	1.0	1.0				1.0		1.0			1.0		1.0									1.0			1.0			1.0						1.0		1.0	1.0				1.0			1.0
QRICH1	1.0	1.0	1.0	1.0	1.0	1.0	1.0	1.0	1.0	1.0		1.0		1.0	1.0		1.0	1.0		1.0	1.0	1.0	1.0	1.0	1.0	0.876345397690034		1.0	1.0		1.0	1.0			1.0		1.0	1.0	1.0	1.0	0.664401645701084			1.0	1.0	1.0		1.0
RAD1	1.0							1.0	1.0			1.0		1.0	1.0			1.0	1.0	0.0271331385561365	1.0	1.0	1.0	1.0	1.0	1.0			1.0		1.0	1.0	1.0		1.0		1.0	0.0604399322228915		0.736946123812905	1.0			0.203190582657475	1.0			1.0	1.0
LINC02084	1.0														1.0					1.0	1.0		1.0		1.0	1.0					1.0	1.0			1.0		1.0	1.0		1.0	1.0			1.0				1.0
KIF24	1.0	1.0								1.0					1.0											1.0						1.0			1.0			1.0		1.0				1.0				1.0	1.0
TOPBP1	1.0	1.0	1.0	1.0	1.0	1.0				1.0		1.0		1.0	1.0		1.0	1.0		1.0						1.0						1.0			1.0		1.0	1.0		1.0	1.0			1.0	1.0			1.0	1.0
SNHG25	1.0	1.0	1.0	1.0	1.0	1.0		1.0	1.0	1.0				1.0	1.0	1.0	1.0	1.0	1.0	0.0069230096084268	1.0	1.0	1.0	1.0	1.0	1.0		1.0	1.0	1.0	1.0	1.0	1.0		1.0	1.0	1.0	0.0049192771108896		0.0492760536064396	1.0		1.0	0.486271903447993		1.0		0.0794480241696762	1.0
COMMD3	1.0	1.0	1.0	1.0	1.0	1.0		1.0	1.0	1.0				1.0	1.0	1.0	1.0	1.0	1.0	1.0				1.0	1.0	1.0			1.0	1.0	1.0	1.0			1.0		1.0	1.0		1.0	1.0		1.0	1.0	1.0			1.0	1.0
KLF7	1.0		1.0	1.0	1.0	1.0						1.0			1.0		1.0			1.0		1.0				0.222913828997497			1.0		1.0	1.0			0.165238649293642		1.0	0.0894770873007391		0.556051355486042	0.0676436207108262			1.0	1.0			0.19755066368865
IL17RA	1.0	1.0	1.0	1.0	1.0	1.0		1.0	1.0	1.0		1.0		1.0	1.0		1.0	1.0	1.0	1.0	1.0		1.0	1.0	1.0	1.0			1.0		1.0	1.0			0.238421543393963		0.940558450020712	0.153780780386369	1.0	0.421480999536449	1.0			0.977888485399838	1.0	1.0		1.0	1.0
RAG1	1.0														1.0					1.0				1.0		1.0	1.0		1.0			1.0						1.0		1.0	1.0			1.0		1.0		1.0
HLA-DMB	1.0	1.0								1.0		1.0			1.0											1.0					1.0	1.0			1.0			1.0		1.0	1.0				1.0			1.0	1.0
BTBD7	1.0	1.0	1.0	1.0	1.0	1.0		1.0	1.0	1.0		1.0		1.0	1.0		1.0	1.0	1.0	0.0083422166029478	1.0	1.0	1.0	1.0	1.0	1.0			1.0		1.0	1.0	1.0		0.0452306556440345		1.0	0.0200499399327726	1.0	0.0208030035021374	1.0	1.0		1.0	1.0			0.0406289763698068	1.0
SOS1	1.0	1.0	1.0	1.0	1.0	1.0				1.0	1.0				1.0		1.0			1.0					1.0	1.0		1.0	1.0	1.0		1.0	1.0	1.0				1.0		1.0			1.0			1.0	1.0	1.0
PHTF1	1.0	1.0								1.0					1.0											1.0						1.0						1.0		1.0								1.0
CCDC91	1.0							1.0	1.0			1.0		1.0	1.0			1.0	1.0	1.0	1.0	1.0	1.0	1.0	1.0	1.0			1.0		1.0				0.0947213176218966		1.0	0.181253246918462		0.394569682620142	1.0			0.240054874279329	1.0			1.0	1.0
YME1L1	1.0											1.0			1.0					1.0						1.0					1.0		1.0					1.0		1.0	1.0			1.0	1.0			1.0	1.0
METTL10	1.0																									1.0						1.0			1.0						1.0
E2F3	1.0							1.0	1.0			1.0		1.0	1.0			1.0	1.0	1.0				1.0	1.0	1.0			1.0			1.0			1.0		1.0	1.0		1.0	1.0			1.0	1.0				1.0
SHC1	1.0	1.0						1.0	1.0	1.0				1.0	1.0			1.0	1.0	1.0	1.0		1.0	1.0	0.449866713068159	1.0					1.0	1.0			1.0		1.0	1.0		1.0	1.0			1.0	1.0			1.0	1.0
CSTF2T	1.0														1.0					1.0	1.0	1.0	1.0		1.0	1.0									1.0		1.0	1.0		1.0	1.0			1.0				1.0	1.0
GEMIN4	1.0											1.0														1.0					1.0								1.0		1.0				1.0
CLINT1	1.0	1.0	1.0	1.0	1.0	1.0		1.0	1.0	1.0		1.0		1.0	1.0		1.0	1.0	1.0	1.0	1.0		1.0	1.0	1.0	1.0	1.0		1.0		1.0	1.0			1.0		0.589403015917122	0.528158963130029		0.30601136224842	1.0			0.643499387762148	1.0			1.0	1.0
DYNLT1	1.0	1.0								1.0					1.0											1.0						1.0						1.0		1.0								1.0	1.0
SENP8	1.0	1.0								1.0					1.0											1.0						1.0						1.0		1.0								1.0	1.0
LAT	1.0	1.0								1.0					1.0											1.0						1.0						1.0		1.0								1.0	1.0
ULK2	1.0	1.0	1.0	1.0	1.0	1.0		1.0	1.0	1.0		1.0		1.0	1.0		1.0	1.0	1.0	1.0	1.0	1.0	1.0	1.0	1.0	1.0					1.0	1.0	1.0		0.506112141344522		1.0	0.158423924458737	1.0	0.381325815787564	1.0			1.0	1.0			1.0	1.0
ECT2	1.0														1.0					1.0						1.0												1.0		1.0				1.0				1.0
SLC26A1	1.0	1.0								1.0		1.0			1.0					1.0						1.0						1.0			1.0			1.0		1.0	1.0			0.143300483251862	1.0			1.0
CYB561	1.0	1.0								1.0					1.0					1.0	1.0		1.0	1.0	1.0	1.0			1.0			1.0					1.0	1.0		1.0	1.0			1.0				1.0	0.312476134075648
TRIM68	1.0	1.0								1.0																1.0								1.0				1.0		1.0				1.0
NCMAP	1.0		1.0	1.0	1.0	1.0									1.0		1.0		1.0	1.0				1.0		1.0						1.0				1.0		1.0		1.0	1.0							1.0	1.0
LY6G6C	1.0	1.0	1.0	1.0	1.0	1.0	1.0	1.0	1.0	1.0		1.0		1.0	0.0238693747065848		1.0	1.0	1.0	3.73910791928722e-06	1.0	1.0	1.0	1.0	1.0	1.0	1.0	1.0			1.0	1.0			0.0135736116025609		0.0184465353779006	3.8744223359588e-05		0.0027149397501933	1.0			0.0032825748269266	1.0	1.0		0.0055283699390029	1.0
RAD54L2	1.0											1.0						1.0		1.0						1.0						1.0			1.0		1.0	1.0	1.0	1.0	1.0			1.0				1.0	1.0
NELFB	1.0							1.0	1.0			1.0		1.0	1.0			1.0	1.0	1.0		1.0		1.0	1.0	1.0					1.0	1.0			1.0		1.0	1.0		1.0	0.0184393750780174			1.0	1.0			1.0	1.0
RASAL2-AS1	1.0	1.0	1.0	1.0	1.0	1.0		1.0	1.0	1.0		1.0		1.0	1.0	1.0	1.0	1.0	1.0	0.0488781496750712	1.0	1.0	1.0	1.0	1.0	1.0			1.0		1.0	1.0	1.0	1.0	0.0328514414592753		0.661214277742024	0.0066370288207319	1.0	0.009234216800122	1.0			0.41395616104418	1.0			0.0159858759567073	1.0
PILRA	1.0		1.0	1.0	1.0	1.0		1.0	1.0					1.0	1.0		1.0	1.0	1.0	1.0				1.0	1.0	1.0									1.0		1.0	1.0		1.0				1.0				1.0	1.0
RP11-10C24.3	1.0															1.0										1.0						1.0						1.0		1.0	1.0			1.0
TMEM41B	1.0																									1.0						1.0									1.0
TNNI3K	1.0	1.0								1.0					1.0					1.0					1.0	1.0			1.0			1.0						1.0		1.0				1.0				1.0
ASPSCR1	1.0							1.0	1.0			1.0		1.0	1.0			1.0	1.0	0.181347770924334		1.0		1.0	1.0	1.0			1.0		1.0	1.0	1.0		0.91587702861503		1.0	0.477083058236231		1.0	1.0			0.804627811124161	1.0			1.0	1.0
GNPDA1	1.0																								1.0	1.0			1.0						1.0			1.0		1.0								1.0
TIMM21	1.0	1.0						1.0	1.0	1.0		1.0		1.0	0.726630812309857			1.0	1.0	0.862753764900794	1.0	1.0	1.0	1.0	1.0	1.0						1.0			1.0		1.0	0.0172318105732661		0.0101235571346487	1.0			0.121102901574745	1.0			0.164963753793993	1.0
ARHGAP12	1.0	1.0								1.0		1.0			1.0											1.0						1.0						1.0		1.0	1.0				1.0			1.0
CCT3	1.0	1.0	1.0	1.0	1.0	1.0				1.0		1.0			1.0		1.0			1.0						1.0					1.0	1.0			1.0			1.0		1.0	1.0			1.0	1.0			1.0	1.0
CYP4A22	1.0							1.0	1.0					1.0	1.0			1.0	1.0	0.0095517081480689	1.0	1.0	1.0	1.0	1.0	1.0	1.0				1.0	1.0			0.0545555942887028		0.223399599790307	0.0206641720900849		0.0104027805796008	1.0			0.179220574259643				0.0667662856536195	1.0
POLR2B	0.24861134910221	1.0						1.0	1.0			1.0		1.0	1.0			1.0	1.0	1.0				1.0	1.0	0.434432214303965			1.0			1.0			1.0		1.0	1.0	1.0	1.0	1.0			1.0	1.0				1.0
IPPK	1.0											1.0								1.0		1.0				1.0					1.0	1.0			1.0			1.0		1.0	0.0676436207108262			1.0	1.0			1.0
GOLGA2	1.0	1.0																								1.0												1.0	1.0	1.0				1.0
IGSF9B	1.0	1.0								1.0					1.0					1.0						1.0						1.0						1.0		1.0				1.0				1.0	1.0
ARHGAP9	1.0																									1.0						1.0									1.0
TSFM	1.0	1.0	1.0	1.0	1.0	1.0		1.0	1.0	1.0		1.0		1.0	0.726630812309857		1.0	1.0	1.0	0.130574462729165				1.0	1.0	1.0					1.0	1.0			0.116250324579595		0.589403015917122	0.232535890680646		0.152254329850126	1.0			0.121102901574745	1.0			1.0	1.0
ZNF273	1.0		1.0	1.0	1.0	1.0		1.0	1.0					1.0	0.566667034490541		1.0	1.0	1.0	0.0004555381371189	1.0		1.0	1.0	1.0	1.0					1.0	1.0			0.0203891617548004		0.0057127768980318	0.0488483915525271		0.0270365353593571	1.0			0.0098040507243785	1.0			0.221456388001993	1.0
CNKSR1	1.0		1.0									1.0			1.0		1.0			1.0		1.0		1.0		1.0	1.0				1.0	1.0	1.0		1.0			1.0		1.0	1.0			1.0	1.0			1.0
CCDC71	1.0											1.0			1.0									1.0		1.0			1.0			1.0						1.0		1.0	1.0	1.0			1.0			1.0
LRG1	1.0																								1.0	1.0						1.0									1.0								1.0
UROS	1.0	1.0						1.0	1.0	1.0		1.0		1.0	1.0			1.0	1.0	1.0		1.0		1.0	1.0	1.0						1.0	1.0		1.0		1.0	1.0		1.0	1.0			1.0	1.0			1.0	1.0
STEAP2	1.0	1.0								1.0					1.0					1.0						1.0						1.0						1.0		1.0								1.0	1.0
OAT	1.0	1.0						1.0	1.0	1.0		1.0		1.0	0.677466274419622			1.0	1.0	1.0	1.0		1.0	1.0	1.0	1.0					1.0	1.0	1.0		1.0		1.0	0.0739417149954635		0.03833296172982	1.0			1.0	1.0			0.194046878527978	1.0
GORASP1	1.0	1.0	1.0	1.0	1.0	1.0				1.0				1.0	1.0		1.0	1.0		1.0						1.0						1.0	1.0		1.0		1.0	1.0		1.0				1.0				1.0
KB-1471A8.1	1.0	1.0	1.0	1.0	1.0	1.0		1.0	1.0	1.0		1.0		1.0	1.0		1.0	1.0	1.0	1.0	1.0		1.0	1.0	1.0	1.0					1.0	1.0	1.0		1.0		1.0	0.181253246918462		0.556312224985578	1.0			1.0	1.0			1.0	1.0
RP11-426C22.6	1.0	1.0								1.0					1.0					1.0						1.0						1.0						1.0		1.0				1.0				1.0
OCA2	1.0	1.0						1.0	1.0	1.0				1.0	1.0			1.0	1.0	1.0				1.0	1.0	1.0				1.0	1.0	1.0		1.0	1.0		1.0	1.0		1.0			1.0	1.0				1.0	1.0
TSSK4	1.0														1.0					1.0				1.0		1.0			1.0			1.0			1.0		1.0	1.0		1.0	1.0			1.0				1.0
WIPI1	1.0	1.0	1.0	1.0	1.0	1.0				1.0		1.0			1.0		1.0			1.0		1.0		1.0		1.0						1.0	1.0		1.0	1.0		0.887992409270048		1.0	1.0			1.0	1.0			1.0
RP11-479G22.8	1.0	1.0	1.0	1.0	1.0	1.0		1.0	1.0	1.0		1.0		1.0	1.0		1.0	1.0	1.0	0.0006010078753657	1.0	1.0	1.0	1.0	1.0	1.0	1.0				1.0	1.0	1.0		0.0055398285238235		0.0232653983267479	0.0012300057367523		0.0038159334811982	1.0			0.0059129447017169	1.0			0.0188081629496822	1.0
EIF4G3	1.0	1.0	1.0	1.0	1.0	1.0									1.0		1.0			1.0	1.0		1.0		1.0	1.0			1.0		1.0	1.0			1.0		1.0	1.0		1.0	1.0			1.0	1.0			1.0	1.0
ARSB	1.0	1.0	1.0	1.0	1.0	1.0		1.0	1.0	1.0		1.0		1.0	1.0		1.0	1.0	1.0	1.0				1.0	1.0	1.0						1.0			1.0		1.0	1.0		1.0	1.0			0.711046845620025	1.0			1.0	1.0
RGPD8	1.0		1.0	1.0	1.0	1.0						1.0		1.0	1.0		1.0	1.0		0.895644843766095	1.0	1.0	1.0	1.0	1.0	1.0	1.0		1.0		1.0	1.0	1.0		0.292224587634732		1.0	0.0110972243279313		0.0286861159667551	0.983238919333118			0.203190582657475	1.0	1.0		0.0149537671576938	1.0
ZC3H8	0.758260609067847	1.0	1.0	1.0	1.0	1.0		1.0	1.0	1.0		1.0		1.0	0.491225954236351		1.0	1.0	1.0	0.502062832147226	1.0	1.0	1.0	1.0	1.0	0.236072492039587	1.0		1.0		1.0	1.0	1.0		0.107892892158095		1.0	0.0847352860826938	1.0	0.0876855243897549	0.468129621910198			0.418996071382757	1.0	1.0		0.137905486667701	1.0
NARFL	1.0	1.0								1.0		1.0			1.0											1.0						1.0						1.0		1.0	1.0			1.0	1.0			1.0
CCND2	1.0												0.256756756755853								1.0		1.0			1.0						1.0									1.0
SAP30L	1.0	1.0								1.0					1.0											1.0						1.0			1.0			1.0		1.0				1.0				1.0	1.0
FAM106A	1.0																			1.0						1.0							1.0					1.0		1.0				1.0					1.0
USF1	1.0																	1.0		1.0						1.0			0.902087025295196			1.0			1.0		1.0	1.0		1.0	1.0			1.0				1.0	1.0
MUC20	0.0657503060034427	1.0	1.0	1.0	1.0	1.0		1.0	1.0	1.0		1.0		1.0	0.0203583538849811		1.0	1.0	1.0	0.0154488038761631	1.0	1.0	1.0	1.0	1.0	0.0123685477877689					1.0	1.0	1.0	1.0	0.001831853797195		0.137095792890302	0.0006135824792614	1.0	0.0001982189144432	0.0454777052292721			0.0736913684612017	1.0			0.0004032967926004	1.0
PCDHB12	1.0																									1.0			1.0			1.0									1.0
TWSG1	0.657232903186815	1.0								1.0					1.0					1.0					1.0	1.0						1.0						1.0		1.0	1.0							1.0	1.0
NFKB1	1.0	1.0	1.0	1.0	1.0	1.0				1.0		1.0		1.0	1.0		1.0	1.0		0.996714286586937	1.0		1.0		1.0	1.0					1.0	1.0			1.0		1.0	1.0		0.961708087981755	1.0			0.711046845620025	1.0			1.0	1.0
C11orf54	1.0							1.0	1.0			1.0		1.0	1.0			1.0	1.0	1.0		1.0		1.0	1.0	1.0						1.0			0.533169697907027		1.0	1.0		1.0	0.184572075079512			1.0	1.0			1.0	1.0
TRPS1	1.0							1.0	1.0					1.0	1.0			1.0	1.0	0.0829289938018889				1.0	1.0	1.0					1.0				0.165238649293642		1.0	0.0894770873007391		0.062286847978266				0.0105097122985041				1.0
EXOC4	1.0	1.0						1.0	1.0	1.0				1.0	1.0			1.0	1.0	1.0				1.0	1.0	1.0						1.0			1.0		1.0	1.0		1.0				0.268665375068941				1.0	1.0
ATG2A	1.0																									1.0						1.0	1.0		1.0			1.0		1.0	1.0							1.0
CNPY2	1.0	1.0								1.0					1.0					1.0					1.0	1.0						1.0			1.0		1.0	1.0		1.0				1.0				1.0	1.0
COL28A1	1.0	1.0								1.0					1.0					1.0	1.0		1.0		1.0	1.0						1.0			1.0		1.0	1.0		1.0				1.0				1.0	1.0
ZNF385C	1.0	1.0								1.0										1.0						1.0								1.0
DCK	1.0	1.0								1.0					1.0											1.0						1.0						1.0		1.0				1.0				1.0	1.0
RP11-44N11.2	1.0	1.0	1.0	1.0	1.0	1.0		1.0	1.0	1.0		1.0			1.0	1.0	1.0			1.0						1.0		1.0			1.0	1.0						1.0		1.0	1.0			1.0	1.0		1.0	1.0	1.0
NCEH1	1.0																									1.0						1.0						1.0		1.0	1.0							1.0
FGFR4	1.0																			1.0						1.0					1.0	1.0									1.0				1.0				1.0
XRCC4	1.0	1.0	1.0	1.0	1.0	1.0				1.0		1.0		1.0	1.0		1.0	1.0		0.362222124881958		1.0		1.0		1.0			1.0		1.0	1.0			0.683092697682162		1.0	0.0018236814226222		0.0063699316950529	1.0			0.0209922108352605	1.0			0.0051163815128276	1.0
MGAM	1.0	1.0	1.0	1.0	1.0	1.0	1.0	1.0	1.0	1.0		1.0		1.0	0.083138417333361		1.0	1.0	1.0	0.0358857178009396	1.0	1.0	1.0	1.0	1.0	1.0		1.0	1.0		1.0	1.0	1.0		0.0060197423671584		0.216580634555735	0.0006489605059033		0.0013761530054312	1.0			0.140126962106992	1.0			0.0022688272621977	1.0
LTBP3	1.0											1.0			1.0					1.0	1.0		1.0		1.0	1.0						1.0					1.0	1.0	1.0	1.0	1.0							1.0
POU5F1B	1.0																			1.0					1.0	1.0
ARHGAP19	1.0	1.0	1.0	1.0	1.0	1.0		1.0	1.0	1.0				1.0	1.0		1.0	1.0	1.0	1.0				1.0	1.0	1.0						1.0			1.0		1.0	0.973145032816973		0.64704227721235				0.066816789780602				1.0	1.0
CDC27	1.0	1.0								1.0					1.0											1.0						1.0						1.0		1.0				1.0				1.0	1.0
TMEM141	1.0																									1.0						1.0									1.0
EIF4G2	1.0	1.0								1.0					1.0					1.0						1.0						1.0						1.0		1.0				1.0				1.0	1.0
CCSER2	1.0	1.0	1.0	1.0	1.0	1.0		1.0	1.0	1.0		1.0		1.0	0.388191903910164		1.0	1.0	1.0	6.9277300034587e-05	1.0	1.0	1.0	1.0	1.0	1.0	1.0				1.0	1.0			0.0219349173138744		0.940558450020712	0.0002554616083422		0.0046665209146571	1.0			0.0272162228934048	1.0			0.0149537671576938	1.0
MYDGF	1.0	1.0	1.0	1.0	1.0	1.0		1.0	1.0	1.0	1.0	1.0		1.0	0.0644051711298083		1.0	1.0	1.0	1.88914897680803e-06	1.0	1.0	1.0	1.0	1.0	1.0	1.0	1.0	1.0	1.0	1.0	1.0	1.0	1.0	0.639449780213968	1.0	0.589403015917122	1.14748616747429e-05		0.0003648843358071	1.0		1.0	0.0681537143385029	1.0	1.0	1.0	0.0015149159027594	1.0
IP6K1	1.0	1.0								1.0					1.0											1.0						1.0						1.0		1.0				1.0				1.0
CDK5R1	1.0							1.0	1.0			1.0		1.0	1.0			1.0	1.0	1.0	1.0	1.0	1.0	1.0	1.0	1.0					1.0	1.0	1.0		1.0		1.0	1.0		1.0	1.0			1.0	1.0			1.0	1.0
RP1-111B22.3	1.0	1.0						1.0	1.0	1.0		1.0		1.0	1.0			1.0	1.0	0.65011723636022	1.0	1.0	1.0	1.0	1.0	1.0			1.0		1.0	1.0	1.0		1.0		1.0	1.0		1.0	1.0			1.0	1.0			1.0	1.0
SFXN4	1.0		1.0	1.0	1.0	1.0		1.0	1.0			1.0		1.0	1.0		1.0	1.0	1.0	1.0		1.0		1.0	1.0	1.0					1.0	1.0	1.0		0.116250324579595		1.0	1.0		0.976549469283778	0.875848603905523			1.0	1.0			1.0	1.0
EPN3	1.0	1.0	1.0	1.0	1.0	1.0		1.0	1.0	1.0		1.0		1.0	1.0		1.0	1.0	1.0	1.0				1.0	1.0	1.0			1.0		1.0	1.0		1.0	1.0		1.0	1.0		1.0	1.0			0.508649689089495	1.0			1.0	1.0
MYOZ2	1.0	1.0						1.0	1.0	1.0		1.0		1.0	1.0			1.0	1.0	1.0				1.0	1.0	1.0					1.0	1.0			1.0		1.0	1.0		1.0	1.0			1.0	1.0			1.0	1.0
ZNF772	1.0	1.0								1.0					1.0					1.0						1.0					1.0	1.0			1.0		1.0	1.0		1.0				1.0				1.0	1.0
TMEM170B	1.0							1.0	1.0					1.0	1.0			1.0	1.0	1.0				1.0	1.0	1.0					1.0	1.0			1.0		1.0	1.0		1.0	1.0			1.0	1.0			1.0	1.0
ECI2	1.0																			1.0						1.0					1.0	1.0									1.0				1.0
SSPO	1.0	1.0	1.0	1.0	1.0	1.0				1.0					1.0		1.0									1.0						1.0						1.0		1.0				1.0			1.0	1.0	1.0
LYL1	1.0	1.0								1.0					1.0					1.0						1.0						1.0						1.0		1.0				0.066816789780602				1.0
ZNF333	1.0	1.0	1.0	1.0	1.0	1.0				1.0		1.0		1.0	1.0		1.0	1.0		1.0						1.0			1.0		1.0	1.0			1.0		1.0	1.0		1.0	1.0			1.0	1.0			1.0	1.0
TMEM254	1.0																					1.0				0.764786683899284									1.0			1.0		1.0	1.0							1.0
DHX35	1.0	1.0								1.0					1.0											1.0						1.0						1.0		1.0								1.0	1.0
RMND1	1.0	1.0	1.0	1.0	1.0	1.0		1.0	1.0	1.0		1.0		1.0	1.0		1.0	1.0	1.0	1.0		1.0		1.0	1.0	1.0			1.0		1.0	1.0			0.349717791636561	1.0	1.0	1.0		1.0	1.0			1.0	1.0			1.0	1.0
SH3BP1	1.0	1.0	1.0	1.0	1.0	1.0		1.0	1.0	1.0	1.0	1.0		1.0	0.0372030200239648	1.0	1.0	1.0	1.0	0.0011468113611555	1.0	1.0	1.0	1.0	1.0	1.0	1.0	1.0	1.0	1.0	1.0	1.0	1.0		0.537905986462013		1.0	0.002178365884348	1.0	0.0096974689790201	1.0		1.0	0.0592935339591977	1.0	1.0	1.0	0.0386652975617174	1.0
FAM193B	1.0	1.0						1.0	1.0	1.0		1.0		1.0	1.0			1.0	1.0	1.0		1.0		1.0	1.0	1.0					1.0	1.0			0.852921516081774		1.0	1.0		1.0	1.0			1.0	1.0			1.0	1.0
CCNG2	1.0	1.0	1.0	1.0	1.0	1.0				1.0				1.0	1.0		1.0	1.0		1.0					1.0	1.0		1.0			1.0	1.0			0.795462369871182		1.0	1.0		1.0				1.0			1.0	1.0	1.0
OAS1	1.0																									1.0						1.0			1.0						1.0			1.0
PTPN22	1.0														1.0				1.0	1.0				1.0		1.0	1.0											1.0		1.0								1.0
RP11-1070N10.3	1.0	1.0	1.0	1.0	1.0	1.0				1.0		1.0			1.0		1.0									1.0						1.0						1.0		1.0	1.0			1.0	1.0			1.0
SNAPC1	1.0		1.0	1.0	1.0	1.0						1.0			1.0		1.0			1.0		1.0				1.0			1.0			1.0			1.0			1.0		1.0	0.521590038604062			1.0	1.0			1.0
TPTE2	1.0	1.0								1.0		1.0			1.0											1.0						1.0						1.0		1.0	1.0				1.0			1.0	1.0
L1TD1	1.0	1.0	1.0	1.0	1.0	1.0				1.0		1.0			1.0		1.0	1.0	1.0	1.0		1.0			1.0	1.0					1.0	1.0			0.592671111212938		1.0	1.0		1.0	1.0			1.0	1.0			1.0	1.0
RP11-596C23.6	1.0	1.0								1.0					1.0											1.0						1.0						1.0		1.0								1.0	1.0
TNPO3	1.0		1.0	1.0	1.0	1.0									1.0		1.0	1.0	1.0	1.0	1.0		1.0	1.0	1.0	1.0					1.0	1.0			0.116250324579595	1.0	1.0	1.0		1.0				1.0				1.0
LA16c-380H5.5	1.0																									1.0							1.0		1.0
PCDHB14	1.0	1.0	1.0	1.0	1.0	1.0				1.0					1.0		1.0									1.0			0.450007336852659			1.0						1.0		1.0								1.0	1.0
IL1RL1	1.0							1.0	1.0					1.0	0.726630812309857			1.0	1.0	0.0300513554318371	1.0		1.0	1.0	0.609368014275698	1.0					1.0	1.0			0.116250324579595		0.0400786362787382	0.0172318105732661		0.0101235571346487	1.0			0.184008828201641				0.164963753793993	1.0
ACYP1	1.0	1.0	1.0	1.0	1.0	1.0				1.0				1.0	1.0		1.0	1.0		1.0	1.0		1.0		1.0	1.0					1.0	1.0			1.0		1.0	1.0		1.0	1.0			1.0	1.0			1.0	1.0
DPH6-AS1	1.0	1.0								1.0					1.0					1.0	1.0	1.0	1.0		1.0	1.0					1.0	1.0	1.0		1.0		1.0	1.0		1.0	1.0			1.0				1.0	1.0
RNF25	1.0											1.0														1.0						1.0									0.669800378383889				1.0
MZT2A	1.0	1.0						1.0	1.0	1.0		1.0		1.0	0.0658566660589064			1.0	1.0	0.0007659445668722		1.0		1.0	1.0	1.0			1.0		1.0	1.0			0.0004294537541227		0.110331354643877	0.0003074238565821		0.000160953294418	1.0			0.0006162150515587	1.0			0.0034072098701132
AGRN	1.0							1.0	1.0					1.0	1.0			1.0	1.0	1.0	1.0		1.0	1.0	1.0	1.0							1.0		1.0		1.0	1.0		1.0				1.0	1.0			1.0	1.0
CENPN	1.0																									1.0
PPP2R5B	1.0														1.0					1.0				1.0		1.0	1.0				1.0	1.0	1.0		1.0			1.0		1.0	1.0			1.0				1.0
DEPTOR	1.0	1.0						1.0	1.0	1.0				1.0	1.0			1.0	1.0	1.0	1.0		1.0	1.0	1.0	1.0					1.0	1.0			1.0		1.0	0.973145032816973		0.64704227721235				0.045116712311171				1.0	1.0
CAD	1.0		1.0	1.0	1.0	1.0								1.0	1.0		1.0	1.0	1.0	1.0	1.0		1.0	1.0	1.0	1.0		1.0			1.0	1.0			0.0402776334332278		0.178126095752806	0.634825498885472		0.394569682620142				0.0145300364540413			1.0	0.458203083941628
UCP2	1.0	1.0								1.0	1.0				1.0									1.0		1.0			1.0			1.0						1.0		1.0	1.0			1.0				1.0	1.0
PCDHGA11	1.0	1.0	1.0	1.0	1.0	1.0		1.0	1.0	1.0				1.0	1.0		1.0	1.0	1.0	1.0				1.0	1.0	1.0					1.0	1.0			1.0		1.0	1.0		1.0				1.0	1.0			1.0	1.0
UPF2	1.0															1.0				1.0						1.0			1.0									1.0		1.0				1.0				1.0
RP3-460G2.2	1.0																					1.0				0.0912172988458915						1.0			1.0			1.0		1.0	0.669800378383889							1.0
FMNL3	1.0	1.0						1.0	1.0	1.0		1.0		1.0	1.0			1.0	1.0	1.0				1.0	1.0	1.0	1.0				1.0	1.0	1.0		1.0		1.0	1.0		1.0	1.0			1.0	1.0			1.0	1.0
RNF130	1.0	1.0								1.0					1.0					1.0						1.0						1.0						1.0		1.0				1.0				1.0	1.0
CDKAL1	1.0	1.0						1.0	1.0	1.0		1.0		1.0	1.0			1.0	1.0	1.0				1.0	1.0	1.0						1.0			1.0		1.0	1.0		1.0	1.0			1.0	1.0			1.0	1.0
MAP3K2	1.0																			1.0		1.0		1.0		1.0						1.0									1.0	1.0
CPAMD8	1.0																									1.0					1.0														1.0				1.0
KHK	1.0	1.0	1.0	1.0	1.0	1.0				1.0					1.0		1.0	1.0	1.0	1.0		1.0		1.0		1.0	1.0	1.0			1.0		1.0	1.0	1.0			1.0		1.0	1.0			1.0	1.0		1.0	1.0
IRF1	1.0	1.0								1.0					1.0			1.0		0.0404753753249021	1.0	1.0	1.0	1.0	1.0	1.0	1.0				1.0	1.0			0.0467420656541941		0.290553994652019	0.0172318105732661		0.0101235571346487	1.0			0.444587589741216				0.0168611075019032
SEC23A	1.0							1.0	1.0					1.0	1.0			1.0	1.0	1.0				1.0	1.0	1.0					1.0	1.0			1.0		1.0	1.0		1.0	1.0			1.0				1.0	1.0
GCFC2	1.0		1.0	1.0	1.0	1.0						1.0		1.0	0.388191903910164	1.0	1.0	1.0		0.181347770924334	1.0	1.0	1.0		1.0	1.0					1.0	1.0	1.0		0.0289335458912571		0.178126095752806	0.0488483915525271		0.0270365353593571	1.0			0.0954287349273186	1.0			0.0284974335834762
RYK	0.504787317542517																									0.764786683899284						1.0									1.0
CYTH1	1.0	1.0								1.0					1.0											1.0						1.0						1.0		1.0								1.0
ERV3-1	1.0	1.0						1.0	1.0			1.0		1.0	1.0			1.0	1.0	1.0	1.0		1.0	1.0	0.800375240590525	1.0			1.0		1.0	1.0			1.0		1.0	1.0	1.0	1.0	1.0			0.271337492433793	1.0			1.0	1.0
P4HTM	1.0		1.0	1.0	1.0	1.0	1.0	1.0	1.0			1.0		1.0			1.0									1.0		1.0											1.0		1.0
AGAP5	1.0																		1.0							1.0						1.0									1.0
TSSC4	1.0							1.0	1.0					1.0	0.798600534694048			1.0	1.0	0.0095517081480689	1.0	1.0	1.0	1.0	1.0	1.0					1.0	1.0			0.0545555942887028		1.0	0.0293175238856578		0.016118907137298	1.0			0.132033602883861				0.146990412277987	0.948664054670161
FNIP2	1.0	1.0	1.0	1.0	1.0	1.0		1.0	1.0	1.0	1.0	1.0		1.0	1.0		1.0	1.0	1.0	1.0	1.0		1.0	1.0	1.0	1.0			1.0		1.0	1.0			0.292224587634732		0.0559534484022134	0.0424859928566923		0.0200224904808675	1.0			0.160768227443299	1.0			0.103790510544828	1.0
CARD19	1.0														0.315154475187795			1.0	1.0	0.0264332733563943	1.0		1.0		0.23603388617285	1.0						1.0			1.0		1.0	0.663905168635797		0.536899479972069	1.0			1.0				0.238655236826148
CPPED1	1.0		1.0	1.0	1.0	1.0								1.0	1.0		1.0	1.0		1.0						1.0					1.0	1.0			1.0		1.0	1.0		1.0	1.0			0.524552402729721				1.0	1.0
SELENOW	1.0														1.0					1.0	1.0		1.0		1.0	1.0						1.0					1.0	1.0		1.0	1.0							1.0	1.0
MPHOSPH6	1.0	1.0								1.0				1.0	1.0	1.0		1.0	1.0	1.0						1.0		1.0				1.0			1.0		1.0	1.0		1.0				1.0				1.0	1.0
ARSJ	1.0	1.0						1.0	1.0	1.0				1.0	1.0			1.0	1.0	1.0				1.0	1.0	1.0						1.0			1.0		1.0	1.0		1.0				1.0				1.0	1.0
MAGI3	1.0	1.0						1.0	1.0	1.0		1.0		1.0	1.0			1.0	1.0	1.0				1.0	1.0	1.0			1.0		1.0	1.0			1.0		1.0	1.0		1.0	1.0			1.0	1.0			1.0	1.0
LINC00284	1.0	1.0	1.0	1.0	1.0	1.0				1.0					1.0		1.0		1.0	1.0						1.0								1.0				1.0		1.0								1.0	1.0
ZNF211	1.0	1.0								1.0					1.0	1.0				1.0						1.0			1.0		1.0	1.0			1.0			1.0		1.0	1.0			1.0				1.0	1.0
SPATA6L	1.0	1.0								1.0					1.0											1.0						1.0						1.0		1.0								1.0	1.0
AOC2	1.0	1.0	1.0		1.0					1.0	1.0	1.0			1.0					1.0	1.0	1.0	1.0	1.0	1.0	0.380354083832409	1.0		0.387846379631578	1.0		1.0	1.0		1.0	1.0	1.0	1.0	1.0	1.0	1.0		1.0	1.0	1.0			1.0	1.0
ZFP64	1.0	1.0						1.0	1.0			1.0		1.0	1.0			1.0	1.0	1.0		1.0		1.0	1.0	1.0									1.0		1.0	1.0	1.0	1.0	1.0			1.0	1.0			1.0
TMEM184B	1.0	1.0								1.0					1.0											1.0						1.0						1.0		1.0	1.0		1.0					1.0
VOPP1	1.0															1.0		1.0		1.0						1.0						0.853907372348425			1.0		1.0	1.0		1.0	1.0			1.0				1.0
SYTL3	1.0							1.0	1.0					1.0	1.0			1.0	1.0	1.0				1.0	1.0	1.0						1.0			1.0		1.0	1.0		1.0	1.0			1.0					1.0
BBS12	1.0	1.0								1.0					1.0					1.0						1.0			1.0			1.0						1.0		1.0				1.0				1.0	1.0
SNAI3	1.0														1.0					1.0	1.0		1.0	1.0	1.0	1.0						1.0					1.0	1.0		1.0	1.0							1.0	1.0
AZIN2	1.0	1.0	1.0	1.0	1.0	1.0				1.0		1.0			1.0		1.0			1.0						1.0						1.0						1.0		1.0	1.0			1.0	1.0			1.0
TRIM16L	1.0	1.0						1.0	1.0			1.0	1.0	1.0	1.0	1.0		1.0	1.0	1.0	1.0		1.0	1.0	1.0	1.0					1.0	1.0	1.0		1.0		1.0	1.0	1.0	1.0	1.0			1.0	1.0			1.0	1.0
GVQW2	1.0	1.0						1.0	1.0					1.0	1.0			1.0	1.0	1.0				1.0	1.0	1.0			1.0						1.0		1.0	1.0	1.0	1.0				1.0				1.0	1.0
YPEL2	1.0	1.0						1.0	1.0	1.0		1.0		1.0	1.0			1.0	1.0	1.0				1.0	1.0	1.0					1.0	1.0			1.0		1.0	1.0		1.0	1.0			1.0	1.0			1.0	1.0
SLC38A6	1.0	1.0								1.0					1.0											1.0					1.0	1.0						1.0		1.0				1.0				1.0
SMIM7	1.0	1.0	1.0	1.0	1.0	1.0				1.0		1.0			1.0		1.0									1.0		1.0			1.0	1.0		1.0	1.0			1.0		1.0	1.0		1.0	1.0	1.0		1.0	1.0	1.0
GPR89B	1.0	1.0								1.0		1.0			1.0					1.0		1.0				1.0						1.0			1.0			1.0		1.0	1.0			1.0	1.0			1.0
POMT2	1.0	1.0								1.0					1.0											1.0						1.0						1.0		1.0				1.0				1.0	1.0
LURAP1	1.0	1.0						1.0	1.0	1.0		1.0		1.0	0.0606692231693948			1.0	1.0	0.0308745888489192	1.0	1.0	1.0	1.0	1.0	1.0					1.0	1.0	1.0		0.0075069698843965		0.413157193244806	9.22599198609486e-05		3.22621575576942e-05	1.0			0.0413142679389304	1.0			0.0001265340289685	1.0
STKLD1	1.0							1.0	1.0					1.0	1.0	1.0		1.0	1.0	1.0		1.0		1.0	1.0	1.0					1.0	1.0			1.0		1.0	1.0		1.0	1.0	1.0		1.0	1.0			1.0	1.0
RBFA	1.0	1.0								1.0					1.0											1.0			0.147122862582559			1.0						1.0		1.0	1.0			1.0				1.0	1.0
RP11-398E10.1	1.0	1.0								1.0		1.0			1.0			1.0		1.0						1.0					1.0	1.0			1.0		1.0	0.645987843080553		0.427295225238375	1.0			0.382690005932343	1.0			0.69965751724754	1.0
MARCH5	1.0	1.0								1.0		1.0			1.0					1.0	1.0	1.0	1.0	1.0	1.0	1.0			1.0		1.0	1.0			1.0		1.0	0.973145032816973		1.0	1.0			1.0	1.0			1.0	1.0
C10orf142	1.0		1.0	1.0	1.0	1.0											1.0									1.0					1.0	1.0						1.0		1.0	1.0			1.0	1.0		1.0		1.0
DRAM2	1.0	1.0						1.0	1.0	1.0		1.0		1.0	1.0			1.0	1.0	1.0	1.0	1.0	1.0	1.0	1.0	1.0					1.0	1.0	1.0		0.683092697682162		1.0	0.432001899725303		0.266464193143255	1.0			1.0	1.0			1.0	1.0
TMEM79	1.0	1.0	1.0	1.0	1.0	1.0		1.0	1.0	1.0		1.0		1.0	1.0		1.0	1.0	1.0	0.0308745888489192	1.0		1.0	1.0	1.0	1.0			1.0		1.0	1.0			0.121023788395998		0.413157193244806	0.265456033088495		0.151753453524049	1.0			0.0563040168891081	1.0			0.857438382301065	1.0
SMIM1	1.0	1.0	1.0	1.0	1.0	1.0				1.0					1.0		1.0	1.0		1.0					1.0	1.0		1.0		1.0		1.0			1.0		1.0	1.0		1.0			1.0	1.0		1.0	1.0	1.0	1.0
MAN2C1	1.0	1.0						1.0	1.0	1.0		1.0	1.0	1.0	1.0			1.0	1.0	1.0	1.0	1.0	1.0	1.0	1.0	1.0					1.0	1.0			1.0		1.0	1.0		1.0	1.0			1.0	1.0			1.0	1.0
ST20	1.0	1.0	1.0	1.0	1.0	1.0		1.0	1.0	1.0				1.0	1.0	1.0	1.0	1.0	1.0	0.0638138415125524	1.0		1.0	1.0	1.0	1.0			1.0			1.0			1.0		0.278136461497235	0.0127396525255189		0.0063699316950529	1.0			1.0				0.0443481399933692	1.0
COL15A1	1.0	1.0						1.0	1.0	1.0				1.0	1.0			1.0	1.0	1.0				1.0	1.0	1.0						1.0			1.0		1.0	1.0		1.0				0.444587589741216				1.0	1.0
RPL37	0.657232903186815	1.0	1.0	1.0	1.0	1.0									1.0		1.0			1.0	1.0		1.0		1.0	1.0						1.0					1.0	1.0	1.0	1.0	1.0			1.0			1.0	1.0
TEAD4	1.0		1.0	1.0	1.0	1.0						1.0			1.0	0.556727210205167	1.0			1.0	1.0	1.0	1.0	1.0	1.0	1.0					1.0				1.0		1.0	1.0	1.0	1.0	1.0			1.0				1.0
GPR62	1.0														1.0			1.0		0.008461114291391	1.0		1.0	1.0	1.0	1.0					1.0	1.0			0.165238649293642		1.0	1.0		1.0				0.143300483251862				1.0
NHLRC1	1.0	1.0								1.0					1.0											1.0						1.0						1.0		1.0				1.0				1.0	1.0
PRR14L	1.0	1.0								1.0		1.0			1.0											1.0						1.0						1.0		1.0	1.0				1.0			1.0
NDUFAF3	1.0											1.0		1.0	1.0			1.0		1.0						1.0						1.0			1.0	1.0		1.0	1.0	1.0	1.0			1.0	1.0	1.0		1.0
SLC25A45	1.0	1.0						1.0	1.0	1.0		1.0		1.0	1.0			1.0	1.0	1.0	1.0		1.0	1.0	1.0	1.0			1.0		1.0	1.0			1.0		1.0	1.0		1.0	1.0			1.0	1.0			1.0	1.0
MIS18A	1.0							1.0	1.0					1.0	1.0			1.0	1.0	1.0				1.0	1.0	1.0									1.0		1.0	1.0		1.0				1.0
DMTN	1.0							1.0	1.0			1.0		1.0	0.798600534694048			1.0	1.0	1.0	1.0	1.0	1.0	1.0	1.0	1.0			1.0				1.0		1.0		1.0	0.0780751198842285		0.266464193143255	1.0			1.0	1.0			0.322971340413465	1.0
PPP2R5A	1.0							1.0	1.0			1.0										1.0				1.0		1.0							1.0			1.0	1.0	1.0	1.0						1.0	1.0
MKL1	1.0																									1.0						1.0									1.0								1.0
DCBLD2	1.0														1.0			1.0		1.0		1.0				1.0					1.0	1.0			1.0		1.0	1.0		1.0	1.0			1.0	1.0			1.0
STX2	1.0	1.0						1.0	1.0	1.0				1.0	1.0			1.0	1.0	1.0	1.0		1.0	1.0	1.0	1.0						1.0			1.0		1.0	1.0		1.0				1.0				1.0	1.0
NBEAL1	1.0											1.0														1.0													1.0		1.0
RAB37	1.0											1.0			1.0					1.0						1.0					1.0				1.0			1.0		1.0	1.0			1.0	1.0			1.0
CS	1.0	1.0						1.0	1.0	1.0		1.0		1.0	1.0			1.0	1.0	1.0				1.0	1.0	1.0					1.0	1.0			1.0		1.0	1.0		1.0	1.0			1.0	1.0			1.0	1.0
FAM110C	1.0	1.0	1.0	1.0	1.0	1.0		1.0	1.0	1.0				1.0	0.566667034490541		1.0	1.0	1.0	0.0430892545151139	1.0		1.0	1.0	1.0	1.0					1.0	1.0			0.319856198977696		0.0078439947875808	0.0075167439305232		0.0037330669031865	1.0			0.0145300364540413	1.0			0.0284974335834762	1.0
C11orf68	1.0	1.0								1.0		1.0			1.0					1.0						1.0						1.0						1.0		1.0	1.0			1.0	1.0			1.0	1.0
ZNF30-AS1	1.0	1.0								1.0					1.0					1.0						1.0						1.0		1.0	1.0		1.0	1.0		1.0				1.0				1.0
PAQR6	1.0	1.0						1.0	1.0	1.0		1.0		1.0	1.0			1.0	1.0	1.0		1.0		1.0	1.0	1.0					1.0	1.0	1.0		1.0		1.0	1.0		1.0	1.0			1.0	1.0			1.0	1.0
SLIT1	1.0	1.0						1.0	1.0	1.0				1.0	1.0			1.0	1.0	1.0				1.0	1.0	1.0						1.0			1.0		1.0	1.0		1.0				1.0				1.0	1.0
SDHAF4	1.0							1.0	1.0					1.0	1.0	1.0		1.0	1.0	1.0				1.0	1.0	1.0					1.0	1.0			1.0		1.0	1.0		1.0	1.0			1.0	1.0			1.0	1.0
SLC22A15	1.0	1.0								1.0					1.0					1.0						1.0					1.0	1.0			1.0			1.0		1.0				1.0				1.0
EBLN2	0.424745564096008	1.0												1.0				1.0								0.434432214303965			1.0			1.0			1.0				1.0		1.0			1.0		1.0
BNIP3	1.0	1.0											1.0		1.0					1.0	1.0		1.0	1.0		1.0	1.0				1.0				1.0			1.0	1.0	1.0				1.0	1.0			1.0	1.0
CCDC15	1.0	1.0	1.0	1.0	1.0	1.0		1.0	1.0	1.0		1.0		1.0	1.0		1.0	1.0	1.0	1.0	1.0		1.0	1.0	1.0	1.0			1.0		1.0	1.0			1.0		1.0	1.0	1.0	1.0	1.0			1.0	1.0		1.0	1.0	1.0
ARIH2	1.0											1.0														1.0													1.0		1.0
RP11-1094H24.4	1.0											1.0			1.0			1.0		1.0	1.0	1.0	1.0		1.0	1.0					1.0	1.0			1.0		1.0	1.0		1.0	1.0			1.0	1.0			1.0	1.0
COLEC11	1.0	1.0								1.0					1.0					1.0						1.0						1.0			1.0			1.0		1.0				1.0				1.0	1.0
NPY5R	1.0	1.0	1.0	1.0	1.0	1.0		1.0	1.0	1.0		1.0		1.0	0.25780109953437		1.0	1.0	1.0	0.0799834442691338				1.0	1.0	1.0					1.0	1.0			0.0090335665544893		0.0786717746690483	0.109750492325161		0.0661681522360491	1.0			0.0040390075793028	1.0			0.69965751724754	1.0
DNMT3B	1.0															1.0				1.0						1.0
EYA3	1.0	1.0								1.0		1.0			1.0					1.0						1.0					1.0	1.0			1.0			1.0		1.0	1.0			1.0	1.0			1.0	1.0
TTL	1.0		1.0	1.0	1.0	1.0						1.0		1.0	1.0		1.0	1.0		0.149324115544644	1.0	1.0	1.0	1.0	1.0	1.0	1.0				1.0	1.0			0.292224587634732		0.940558450020712	0.294214847979187		0.557385700523018	1.0			0.126083588501011	1.0	1.0		0.609240711211523	1.0
LINC01852	1.0						0.685700331699939		1.0						1.0					1.0	1.0		1.0		1.0	1.0											1.0	1.0		1.0				1.0				1.0
NSUN6	1.0	1.0								1.0		1.0			1.0					1.0						1.0			1.0		1.0	1.0			1.0		1.0	1.0		1.0	1.0			1.0	1.0			1.0	1.0
HMSD	1.0		1.0	1.0	1.0	1.0		1.0	1.0			1.0		1.0	1.0		1.0	1.0	1.0	0.112025691763251	1.0		1.0	1.0	1.0	1.0			1.0		1.0	1.0	1.0		0.592671111212938		0.160759394160747	1.0	1.0	0.625923964531394	1.0			0.462957836777417	1.0			1.0	1.0
TRNT1	0.4311248450553	1.0								1.0		1.0		1.0	1.0			1.0		1.0						0.496168149612692			1.0		1.0	1.0			1.0			1.0		1.0	1.0			1.0	1.0	1.0		1.0	1.0
B4GALT6	1.0	1.0	1.0	1.0	1.0	1.0		1.0	1.0	1.0		1.0		1.0	1.0		1.0	1.0	1.0	0.996714286586937				1.0	1.0	1.0					1.0	0.662540208166764	1.0		0.0402776334332278		0.138023629561923	0.0488483915525271		0.0270365353593571	1.0			0.0098040507243785	1.0			0.221456388001993	1.0
DNLZ	1.0	1.0								1.0		1.0			1.0					1.0						1.0						1.0	1.0					1.0		1.0	1.0			1.0	1.0			1.0	1.0
SAP25	1.0	1.0													1.0				1.0	1.0						1.0						1.0						1.0	1.0	1.0	1.0							1.0
AIFM2	1.0	1.0						1.0	1.0	1.0				1.0	1.0			1.0	1.0	1.0				1.0	1.0	1.0						1.0			1.0		1.0	1.0		1.0				1.0				1.0	1.0
IGFBP3	1.0							1.0	1.0					1.0	1.0			1.0	1.0	1.0		1.0		1.0	1.0	1.0						1.0			1.0		1.0	1.0		1.0	1.0			1.0				1.0	1.0
TRIL	1.0											1.0														1.0					1.0	1.0			1.0			1.0		1.0	1.0			1.0	1.0				1.0
ICAM3	1.0	1.0								1.0					1.0											1.0						1.0						1.0		1.0				1.0				1.0
P2RY13	1.0	1.0	1.0	1.0	1.0	1.0		1.0	1.0	1.0		1.0		1.0	1.0		1.0	1.0	1.0	1.0		1.0		1.0	1.0	0.496168149612692						0.24823860657906			1.0		1.0	0.819250901259696		0.578697409195966	0.875848603905523			1.0	1.0			1.0	1.0
NSD1	1.0	1.0						1.0	1.0	1.0		1.0		1.0	1.0			1.0	1.0	0.0436787401548975	1.0		1.0	1.0	1.0	1.0					1.0	1.0			1.0		0.495189716111011	0.528158963130029		0.30601136224842	1.0			0.508649689089495	1.0			1.0	1.0
GPATCH2	1.0	1.0								1.0					1.0			1.0		1.0				1.0		1.0						0.432313276762838			1.0		1.0	1.0		1.0				0.3674536503545				1.0
FAM83D	1.0	1.0						1.0	1.0	1.0				1.0	1.0			1.0	1.0	1.0				1.0	1.0	1.0						1.0			1.0		1.0	0.819250901259696		0.578697409195966				1.0				1.0	1.0
CCR2	1.0	1.0						1.0	1.0	1.0		1.0		1.0	1.0			1.0	1.0	0.709539937330642	1.0	1.0	1.0	1.0	1.0	1.0					1.0	1.0	1.0		1.0		1.0	1.0		1.0	1.0			1.0	1.0			1.0	1.0
MMP23B	1.0							1.0	1.0					1.0	1.0			1.0	1.0	1.0	1.0		1.0	1.0	1.0	1.0			1.0			1.0			1.0		1.0	1.0		1.0	1.0			1.0				1.0	1.0
ALKBH7	1.0	1.0						1.0	1.0	1.0		1.0		1.0	1.0			1.0	1.0	0.179486589572476	1.0		1.0	1.0	1.0	1.0					1.0	1.0			1.0		0.413157193244806	0.181253246918462		0.102811255277448	1.0			0.400417653130199	1.0			0.636517291152637	1.0
RP11-81A22.5	1.0	1.0								1.0					1.0					1.0						1.0						1.0						1.0		1.0				1.0				1.0
HDHD5	1.0	1.0						1.0	1.0	1.0		1.0		1.0	1.0			1.0	1.0	1.0		1.0		1.0	1.0	0.496168149612692						1.0			1.0		1.0	1.0	1.0	1.0	0.875848603905523			1.0	1.0			1.0	1.0
ZER1	1.0											1.0			1.0					0.321055469174066		1.0		1.0		1.0					1.0				1.0		1.0	0.0622565119973534		1.0	1.0			1.0	1.0			0.801848750464947
ITM2B	1.0		1.0	1.0	1.0	1.0								1.0	1.0		1.0	1.0		0.0832968409771668	1.0		1.0		1.0	1.0					1.0	1.0			1.0		0.045582928643829	1.0		1.0				0.800363237861909	1.0			1.0
CTSZ	0.17544423362714	1.0	1.0	1.0	1.0	1.0		1.0	1.0	1.0		1.0		1.0	1.0		1.0	1.0	1.0	1.0		1.0		1.0	1.0	0.0266787606087422					1.0	1.0	1.0		1.0		1.0	1.0	1.0	0.767814613869556	0.250660604882815			1.0	1.0			1.0	1.0
RAD17	1.0		1.0	1.0	1.0	1.0		1.0	1.0			1.0		1.0	0.286110809402825		1.0	0.0437167105753504	1.0	0.008461114291391		1.0		1.0	1.0	1.0						0.853907372348425			0.0020621138125565		0.0030221507922121	0.0099351396013653		0.062286847978266	0.272558522585342			0.066816789780602	1.0			0.19755066368865
ZNF704	1.0							1.0	1.0			1.0		1.0	1.0			1.0	1.0	1.0				1.0	1.0	1.0									1.0		1.0	1.0		1.0	1.0			1.0	1.0			1.0
CKS1B	1.0	1.0								1.0					1.0											1.0						1.0						1.0		1.0								1.0	1.0
ZNF558	1.0																									1.0						1.0									1.0
PPIB	1.0																									1.0												1.0		1.0				1.0
ACTR8	1.0																									1.0
C22orf34	0.4311248450553	1.0								1.0					1.0					1.0	1.0		1.0		1.0	0.658017788661275					1.0	1.0			1.0		1.0	1.0		1.0	1.0			1.0	1.0			1.0	1.0
CD33	1.0	1.0	1.0	1.0	1.0	1.0						1.0		1.0	1.0		1.0	1.0		1.0	1.0	1.0	1.0		1.0	1.0			1.0		1.0		1.0		1.0		1.0	1.0	1.0	1.0	1.0			1.0	1.0			1.0	1.0
RABEP1	1.0																			1.0		1.0		1.0		1.0						1.0			1.0			1.0		1.0	1.0							1.0
ANO5	1.0											1.0			1.0				1.0	1.0						1.0						1.0	1.0					1.0		1.0	1.0				1.0			1.0	1.0
DBNDD2	1.0	1.0						1.0	1.0	1.0		1.0		1.0	1.0			1.0	1.0	1.0	1.0	1.0	1.0	1.0	1.0	1.0					1.0	1.0	1.0		1.0		1.0	1.0		1.0	1.0			1.0	1.0			1.0	1.0
CWC15	1.0		1.0	1.0	1.0	1.0						1.0				1.0	1.0									1.0			1.0										1.0		1.0
RHNO1	1.0	1.0	1.0	1.0	1.0	1.0		1.0	1.0	1.0		1.0		1.0	0.0277717989158521		1.0	1.0	1.0	0.0638138415125524	1.0	1.0	1.0	1.0	1.0	1.0					1.0	1.0			0.0028393971733986		0.223399599790307	0.0018236814226222		0.0063699316950529	1.0			0.0145300364540413	1.0		1.0	0.0443481399933692	1.0
PIGH	1.0	1.0	1.0	1.0	1.0	1.0				1.0		1.0			1.0		1.0	1.0		1.0	1.0		1.0	1.0	1.0	1.0			1.0		1.0	1.0			1.0		1.0	0.153780780386369		0.0804659338755098	1.0			1.0	1.0			0.0555215858029143	1.0
SPATA9	1.0	1.0	1.0	1.0	1.0	1.0		1.0	1.0	1.0				1.0	0.130458884338031		1.0	1.0	1.0	8.39687385872923e-05	1.0	1.0	1.0	1.0	1.0	1.0					1.0	1.0			0.0028393971733986		0.0078439947875808	2.67803069434747e-05		0.0004501390342466	1.0			0.0098040507243785				0.000498832233402	1.0
ZSCAN25	1.0	1.0								1.0					1.0											1.0						1.0			1.0			1.0		1.0				1.0				1.0	1.0
RHBDD3	1.0	1.0								1.0					1.0											1.0						1.0						1.0		1.0								1.0
TRPC3	1.0	1.0								1.0		1.0			0.798600534694048			1.0		0.181347770924334	1.0	1.0	1.0		1.0	1.0					1.0	1.0			0.550271808576934		1.0	0.0010153563174661		0.0004501390342466	1.0			0.711046845620025	1.0			0.0002851314645817	1.0
MIPEP	1.0	1.0	1.0	1.0	1.0	1.0				1.0		1.0			1.0		1.0	1.0		0.331211315140656		1.0		1.0		1.0					1.0	1.0			1.0		1.0	0.109750492325161		0.0661681522360491	1.0			1.0	1.0			0.0104198346400771	1.0
SERPINC1	1.0																			1.0						1.0					1.0	1.0			1.0						1.0
CNP	0.4311248450553	1.0								1.0				1.0	1.0			1.0	1.0	0.0430892545151139				1.0	1.0	0.849087961288523		1.0				0.424068584227161		1.0	1.0		1.0	0.0293175238856578		0.64704227721235	1.0			0.132033602883861		0.603068139203541		1.0	1.0
DDI2	1.0	1.0								1.0		1.0			1.0					1.0						1.0					1.0	1.0			1.0			1.0		1.0	1.0			1.0	1.0			1.0
PCDHB11	1.0	1.0	1.0	1.0	1.0	1.0		1.0	1.0	1.0		1.0		1.0	1.0	1.0	1.0	1.0	1.0	1.0				1.0	1.0	1.0			1.0		1.0	1.0	1.0		1.0		1.0	1.0		0.736946123812905	1.0			1.0	1.0			1.0	1.0
ARPC1A	1.0														1.0			1.0	1.0	1.0	1.0		1.0		1.0	1.0						1.0			1.0	1.0	1.0	1.0		1.0	1.0			1.0				1.0	1.0
TRIM45	1.0		1.0	1.0	1.0	1.0						1.0		1.0	1.0		1.0	1.0		1.0						1.0						1.0			1.0		1.0	1.0	1.0	1.0	1.0			1.0				1.0
SLC22A18AS	1.0	1.0													1.0					1.0		1.0				1.0			1.0		1.0		1.0		1.0	1.0		1.0	1.0	1.0	1.0			1.0	1.0			1.0	1.0
METTL12	1.0							1.0	1.0			1.0		1.0	1.0			1.0	1.0	1.0				1.0	1.0	1.0					1.0		1.0		1.0		1.0	1.0		1.0	1.0			1.0	1.0			1.0	1.0
PCDHA3	1.0	1.0	1.0	1.0	1.0	1.0		1.0	1.0	1.0				1.0	1.0	1.0	1.0	1.0	1.0	1.0	1.0		1.0	1.0	1.0	1.0			1.0		1.0	1.0			1.0		0.589403015917122	1.0	1.0	0.767814613869556				1.0	1.0			1.0	1.0
MAPRE3	1.0	1.0	1.0	1.0	1.0	1.0				1.0					1.0		1.0	1.0	1.0	1.0	1.0		1.0		1.0	1.0		1.0	1.0	1.0	1.0	1.0	1.0	1.0	1.0		1.0	1.0		1.0			1.0	1.0	1.0		1.0	1.0
SERPINB1	1.0	1.0	1.0	1.0	1.0	1.0				1.0		1.0		1.0	0.136006146428613	1.0	1.0	1.0	1.0	0.0082189499154758	1.0	1.0	1.0	1.0	1.0	1.0	1.0	1.0	1.0		1.0	1.0			1.0		1.0	0.0108144863413675	1.0	0.0051109011690668	1.0			0.170353947605486	1.0		1.0	0.0073016898907418	1.0
RNPEP	1.0							1.0	1.0							1.0										1.0		1.0			1.0										1.0	1.0					1.0
VMO1	1.0	1.0								1.0					0.223449044106343			1.0	1.0	0.0001707603307541	1.0	1.0	1.0	1.0	1.0	1.0	1.0		1.0		1.0	1.0			0.238421543393963		1.0	5.83392489433843e-05		0.0001639418356802	1.0			0.0980387788998495				4.765004583418e-05	1.0
EIF2B4	1.0		1.0	1.0	1.0	1.0											1.0									1.0						1.0				1.0					1.0								1.0
FAM136A	1.0		1.0	1.0	1.0	1.0	1.0	1.0	1.0			1.0		1.0	1.0		1.0	1.0	1.0	0.0068408421729881	1.0	1.0	1.0	1.0	0.424710274115557	1.0		1.0	1.0		1.0	1.0			0.0075069698843965		0.495189716111011	0.0031882419724111		0.0060013538408787	1.0			0.0059129447017169	1.0			0.0396704107395253	1.0
CTD-2623N2.11	1.0																					1.0		1.0		0.0233638732803596					1.0	1.0			0.610220273963239			1.0		1.0	0.230422304219171							1.0
SENP2	1.0											1.0			1.0					1.0						1.0												1.0		1.0	1.0			1.0	1.0			1.0	1.0
TCF25	1.0																									1.0						1.0									1.0
IL18R1	1.0											0.961742263691327			1.0					1.0						1.0					1.0				1.0			1.0	1.0	1.0	1.0			1.0	1.0			1.0
HEATR5A	1.0		1.0	1.0	1.0	1.0						1.0		1.0	1.0	1.0	1.0	1.0		1.0	1.0		1.0	1.0	1.0	1.0					1.0	1.0			1.0		1.0	1.0	1.0	1.0	1.0			1.0	1.0			1.0	1.0
RRP1	1.0											1.0			1.0					1.0		1.0		1.0		1.0	1.0				1.0				1.0		1.0	1.0		0.976549469283778	1.0			1.0	1.0			1.0
LRWD1	1.0																									1.0						1.0									1.0
CBFA2T3	1.0							1.0	1.0					1.0	1.0			1.0	1.0	0.0919534118669829	1.0	1.0	1.0	1.0	1.0	1.0					1.0	1.0	1.0		0.683092697682162		1.0	0.887992409270048		0.556312224985578	1.0			1.0	1.0			1.0	1.0
RNASEL	1.0	1.0								1.0					1.0					1.0						1.0					1.0	1.0			1.0			1.0		1.0				1.0				1.0	1.0
PPP5D1	1.0	1.0								1.0					1.0			1.0		0.709539937330642	1.0		1.0	1.0	1.0	1.0					1.0	1.0			1.0		1.0	1.0		0.736946123812905				1.0	1.0			0.609240711211523	1.0
FAM26F	1.0							1.0	1.0					1.0	1.0			1.0	1.0	1.0				1.0	1.0	1.0					1.0	1.0			1.0		1.0	1.0		1.0	1.0			1.0	1.0			1.0	1.0
ABHD10	1.0							1.0	1.0					1.0	1.0			1.0	1.0	1.0				1.0	1.0	1.0	1.0				1.0	1.0	1.0		1.0		1.0	1.0		1.0	1.0			1.0	1.0			1.0
TMEM14C	1.0											1.0								1.0		1.0				1.0			1.0			1.0			1.0			1.0		1.0	0.184572075079512			1.0	1.0			1.0
HIST3H2BB	1.0	1.0				1.0	1.0	1.0	1.0	1.0		1.0		1.0	1.0			1.0	1.0	0.112756004406756		1.0		1.0	1.0	1.0					1.0	1.0	1.0		0.292224587634732		1.0	0.0074992511803806		0.0200224904808675	1.0			0.160768227443299	1.0			0.0764941118699264	1.0
LGALSL	1.0		1.0	1.0	1.0	1.0								1.0		1.0	1.0	1.0		1.0		1.0				1.0					1.0	1.0	1.0		1.0	1.0		1.0		1.0	1.0			1.0	1.0		1.0	1.0	1.0
RP11-92G12.3	0.330108094880625	1.0						1.0	1.0	1.0		1.0		1.0	1.0			1.0	1.0	1.0				1.0	1.0	0.658017788661275						1.0			1.0		1.0	1.0	1.0	1.0	1.0			1.0	1.0			1.0	1.0
MVD	1.0	1.0	1.0	1.0	1.0	1.0		1.0	1.0	1.0		1.0		1.0	0.296125064404377		1.0	1.0	1.0	0.0042801819298028	1.0	1.0	1.0	1.0	1.0	1.0					1.0	1.0			0.0219349173138744		0.0680812464126854	1.96119794284577e-05		0.0002663819831039	1.0			0.0154253901670875	1.0			0.0012197974200045	1.0
XYLT2	1.0	1.0	1.0	1.0	1.0	1.0				1.0		1.0			1.0		1.0	1.0	1.0	0.709539937330642	1.0	1.0	1.0	1.0	1.0	1.0	1.0				1.0	1.0	1.0		0.349717791636561		1.0	0.0161512162609974		0.214643468303801	1.0			0.203190582657475	1.0			0.139059442479971	1.0
NPHP3	1.0	1.0	1.0	1.0	1.0	1.0				1.0		1.0		1.0	1.0		1.0	1.0		1.0						1.0					0.690021701632453	1.0	1.0	1.0	1.0		1.0	1.0		1.0	1.0			1.0	1.0			1.0	1.0
GRB14	1.0											1.0			1.0			1.0		0.213131554927863		1.0		1.0		1.0	1.0		1.0		1.0	1.0			1.0		1.0	0.0631536291258236		0.263548900771966	1.0			1.0	1.0			0.456478857312185
RANBP2	1.0							1.0	1.0					1.0	1.0			1.0	1.0	0.213131554927863		1.0		1.0	1.0	1.0	1.0				1.0	1.0			0.116250324579595		0.788178623185828	1.0		1.0	1.0			1.0	1.0			1.0
LYZ	1.0														1.0					1.0		1.0		1.0		1.0						1.0			1.0			1.0		1.0	1.0							1.0
CEP131	1.0	1.0						1.0	1.0	1.0		1.0		1.0	0.162031957067594			1.0	1.0	0.0017247185207595	1.0	1.0	1.0	1.0	1.0	1.0	1.0		1.0		1.0	1.0			0.043153596367258		1.0	0.0009234025441035		0.0021941704076855	1.0			0.382690005932343	1.0			0.005164771722828	1.0
ANKRD37	1.0		1.0	1.0	1.0	1.0		1.0	1.0					1.0	1.0		1.0	1.0	1.0	0.491877840848021	1.0		1.0	1.0	1.0	1.0						1.0			1.0		1.0	1.0		1.0	1.0			1.0				1.0	1.0
TMEM81	1.0							1.0	1.0					1.0	1.0			1.0	1.0	1.0				1.0	1.0	1.0						1.0			1.0		1.0	1.0		1.0	1.0			1.0
ITPR2	1.0																			1.0						1.0						1.0						1.0		1.0	1.0			1.0
CTB-75G16.3	1.0	1.0								1.0					1.0			1.0	1.0	1.0	1.0	1.0	1.0		1.0	1.0						1.0			1.0		1.0	0.0172318105732661		0.0101235571346487	1.0			0.700506329740904				0.164963753793993	1.0
RBBP5	1.0		1.0	1.0	1.0	1.0	1.0	1.0	1.0			1.0		1.0	1.0		1.0	1.0	1.0	0.0110424688461972		1.0		1.0	1.0	1.0	1.0	1.0			1.0	1.0			1.0		1.0	1.0		1.0	1.0			1.0	1.0			1.0
RP11-365P13.5	0.0364232598707603	1.0	1.0	1.0	1.0	1.0		1.0	1.0	1.0		1.0		1.0	1.0		1.0	1.0	1.0	1.0	1.0	1.0	1.0	1.0	1.0	0.006096375968168			1.0		1.0	1.0	1.0		1.0		1.0	1.0	1.0	1.0	0.0266210104855803			1.0	1.0			1.0	1.0
CLCN6	1.0	1.0	1.0	1.0	1.0	1.0				1.0		1.0		1.0	1.0		1.0	1.0	1.0	0.550741250617127	1.0		1.0	1.0	1.0	1.0					1.0	1.0			1.0		1.0	0.712361592693861		0.421480999536449	1.0			0.160768227443299	1.0			0.353194416390788	1.0
GPR3	1.0											1.0										1.0				1.0						1.0			1.0			1.0		1.0	0.0138805372827497				1.0			1.0
TAS1R3	1.0																									1.0					1.0	1.0			1.0						1.0
RPAIN	1.0	1.0								1.0					1.0					1.0					1.0	1.0						1.0						1.0		1.0						1.0		1.0
FBXW9	1.0														1.0					1.0	1.0		1.0		1.0	1.0						1.0					1.0	1.0		1.0	1.0							1.0
GABPB1	1.0	1.0						1.0	1.0	1.0				1.0	1.0			1.0	1.0	1.0				1.0	1.0	1.0	1.0				1.0	1.0			1.0		1.0	1.0		1.0	1.0			1.0	1.0			1.0	1.0
MFSD1	1.0														1.0					1.0		1.0		1.0		1.0									1.0			1.0		1.0	1.0			1.0				1.0
LLNLR-268E12.1	1.0	1.0	1.0	1.0	1.0	1.0		1.0	1.0	1.0		1.0		1.0	1.0		1.0	1.0	1.0	0.79598958696822	1.0		1.0	1.0	1.0	1.0					1.0	1.0			0.91587702861503		0.216580634555735	1.0		0.625923964531394	1.0			0.804627811124161	1.0			1.0	1.0
TROAP			1.0	1.0	1.0	1.0											1.0								1.0
RP11-83N9.5			1.0	1.0	1.0	1.0											1.0			1.0		1.0				1.0									1.0			1.0		1.0	1.0							1.0
RTP5			1.0	1.0	1.0	1.0								1.0	1.0		1.0	1.0		1.0															1.0		1.0	1.0		1.0				1.0				1.0
AC004381.6			1.0	1.0	1.0	1.0											1.0			1.0					1.0
AIG1			1.0	1.0	1.0	1.0						1.0		1.0	1.0		1.0	1.0		1.0	1.0		1.0		1.0						1.0				0.165238649293642		1.0	1.0		1.0	1.0			1.0	1.0			1.0
GLYATL2			1.0	1.0	1.0	1.0									1.0		1.0	1.0		1.0												1.0			1.0		1.0	1.0		1.0				1.0				1.0
ARF1			1.0	1.0	1.0	1.0								1.0	1.0		1.0	1.0		1.0	1.0		1.0		1.0										1.0		0.187648075201499	1.0		1.0				1.0				1.0
HIBCH			1.0	1.0	1.0	1.0											1.0
WARS2			1.0	1.0	1.0	1.0									1.0		1.0			1.0	1.0		1.0		1.0			1.0									1.0	1.0		1.0							1.0	1.0
MMP24-AS1			1.0	1.0	1.0	1.0											1.0			1.0					1.0											1.0
KCTD16			1.0	1.0	1.0	1.0								1.0	1.0		1.0	1.0		1.0															1.0		1.0	1.0		1.0				1.0				1.0	1.0
DNAJC22			1.0	1.0	1.0	1.0									1.0	1.0	1.0	1.0		1.0	1.0	1.0	1.0	1.0	1.0	1.0	1.0				1.0	1.0			1.0		1.0	0.530654000605586		1.0	1.0			1.0				0.983285826773379	1.0
ULBP2			1.0	1.0	1.0	1.0									1.0		1.0																	1.0		1.0
CHMP1A			1.0	1.0	1.0	1.0											1.0
RNASE3			1.0	1.0	1.0	1.0									1.0		1.0	1.0	1.0	0.491877840848021	1.0		1.0		1.0			1.0				1.0			1.0		1.0	1.0		1.0				1.0			1.0	1.0	1.0
UQCRC2			1.0	1.0	1.0	1.0								1.0	1.0		1.0	1.0		1.0													1.0		1.0		1.0	1.0		1.0				1.0				1.0
FCN1			1.0	1.0	1.0	1.0											1.0
ZNF419			1.0	1.0	1.0	1.0								1.0	1.0		1.0	1.0		1.0		1.0		1.0		1.0						1.0			0.0267976877545805		0.187648075201499	1.0		1.0	1.0			0.268665375068941				0.428657370072471	1.0
PALM			1.0	1.0	1.0	1.0											1.0											1.0								1.0											1.0
NRP2			1.0	1.0	1.0	1.0		1.0	1.0					1.0	0.0560515245930433		1.0	1.0	1.0	8.3701539033143e-08	1.0	1.0	1.0	1.0	1.0	1.0					1.0	1.0	1.0		0.000871367558477		0.0786717746690483	0.0005434655478652		0.0020864299522119	1.0			0.0040390075793028				0.0017899051942195	1.0
YIF1A			1.0	1.0	1.0	1.0		1.0	1.0					1.0	1.0		1.0	1.0	1.0	1.0				1.0	1.0								1.0		1.0		1.0	1.0		1.0				1.0				1.0
PGBD5			1.0	1.0	1.0	1.0											1.0
FKRP			1.0	1.0	1.0	1.0								1.0	1.0		1.0	1.0		1.0															1.0		1.0	1.0		1.0				1.0				1.0
C4B			1.0	1.0	1.0	1.0											1.0					1.0				1.0									1.0			1.0		1.0	1.0							1.0
ZNF248			1.0	1.0	1.0	1.0								1.0	1.0		1.0	1.0		1.0															1.0		1.0	1.0		1.0				0.3674536503545				1.0
SPDYA			1.0	1.0	1.0	1.0	0.911343027045284	0.0685101559420014	0.139700746514331					1.0			1.0	1.0										0.136552150434886												1.0							1.0
STARD4			1.0	1.0	1.0	1.0	1.0	1.0	1.0					1.0	1.0		1.0	1.0		1.20282465099208e-06	1.0		1.0		1.0			1.0			1.0	1.0			1.0		1.0	0.732775246723349		0.556051355486042				0.066816789780602				1.0
CPSF2			1.0	1.0	1.0	1.0								1.0	1.0		1.0	1.0		1.0															1.0		1.0	1.0		1.0				1.0				1.0	1.0
TMEM245			1.0	1.0	1.0	1.0											1.0			1.0									1.0																				1.0
ORC3			1.0	1.0	1.0	1.0		1.0	1.0			1.0		1.0	1.0		1.0	1.0	1.0	1.0				1.0	1.0										1.0		1.0	1.0		1.0	1.0			1.0	1.0			1.0	1.0
NRM			1.0	1.0	1.0	1.0											1.0			1.0									1.0									1.0		1.0								1.0
SMG5			1.0	1.0	1.0	1.0									1.0		1.0			1.0															1.0			1.0		1.0				1.0				1.0	1.0
XPR1			1.0	1.0	1.0	1.0											1.0							1.0			1.0	0.330841427367633																			0.563333250269424
LINC02207			1.0	1.0	1.0	1.0											1.0	1.0		1.0								1.0				1.0			1.0		1.0	1.0		1.0				1.0			1.0	1.0
CDC7			1.0	1.0	1.0	1.0								1.0	1.0		1.0	1.0		1.0															1.0		1.0	1.0		1.0				1.0				1.0	1.0
ZNF394			1.0	1.0	1.0	1.0											1.0
N6AMT1			1.0	1.0	1.0	1.0	1.0	1.0	1.0					1.0	1.0		1.0			1.0								1.0							1.0		1.0	1.0		1.0								1.0
RP11-333E1.2			1.0	1.0	1.0	1.0									1.0		1.0			1.0																		1.0		1.0				1.0				1.0
AC006129.1			1.0	1.0	1.0	1.0									1.0		1.0		1.0	1.0		1.0		1.0		1.0	1.0				1.0				1.0			1.0		1.0	1.0							1.0
DNAJC18			1.0	1.0	1.0	1.0		1.0	1.0			1.0		1.0	1.0		1.0	1.0	1.0	0.0110424688461972	1.0		1.0	1.0	1.0				1.0		1.0	1.0			1.0		1.0	0.645987843080553		0.427295225238375	1.0			1.0	1.0			0.69965751724754	1.0
SLC22A1			1.0	1.0	1.0	1.0									1.0		1.0			1.0		1.0		1.0		1.0					1.0				0.610220273963239			0.663905168635797		1.0	1.0							1.0
AFF4			1.0	1.0	1.0	1.0		1.0	1.0			1.0		1.0	1.0		1.0	1.0	1.0	1.0		1.0		1.0	1.0	1.0					1.0	1.0			0.852921516081774		1.0	1.0		1.0	1.0			1.0	1.0			1.0	1.0
MOB1A			1.0	1.0	1.0	1.0	0.911343027045284	1.0	1.0					1.0			1.0											1.0
KLHL20			1.0	1.0	1.0	1.0									1.0		1.0	1.0		0.172759791788069	1.0		1.0	1.0	1.0						1.0	1.0			0.533169697907027		1.0	1.0		1.0				0.0225028548373435				1.0
ZNF224			1.0	1.0	1.0	1.0											1.0											1.0																			1.0
HAPLN2			1.0	1.0	1.0	1.0	1.0	1.0	1.0					1.0	1.0		1.0	1.0	1.0	0.0001950835197824	1.0	1.0	1.0	1.0	1.0	1.0	1.0	1.0			1.0	1.0		1.0	0.116250324579595		0.589403015917122	0.0631536291258236		0.0379567340108582	1.0			1.0				0.0058064594677894	1.0
KLHL6			1.0	1.0	1.0	1.0							0.642067179598055	1.0	1.0		1.0	1.0		1.0	1.0		1.0												1.0		1.0	1.0		1.0				1.0				1.0
EID2B			1.0	1.0	1.0	1.0							0.825671398572981		1.0		1.0				1.0	1.0	1.0			1.0		1.0			1.0		1.0	1.0	1.0			1.0		1.0	1.0						1.0	1.0
UBE2E2			1.0	1.0	1.0	1.0									1.0		1.0			0.330407481369083															1.0			1.0		1.0				1.0				1.0
CASP4			1.0	1.0	1.0	1.0						1.0			1.0		1.0	1.0		1.0												1.0			1.0		1.0	1.0		1.0	1.0			1.0	1.0			1.0	1.0
AJ011932.1			1.0	1.0	1.0	1.0	0.685700331699939	1.0	1.0					1.0			1.0											1.0
TOM1L1			1.0	1.0	1.0	1.0											1.0								1.0
PERM1			1.0	1.0	1.0	1.0		1.0	1.0			1.0		1.0	1.0		1.0	1.0	1.0	0.330407481369083				1.0	1.0										1.0		1.0	1.0		1.0	1.0			1.0	1.0			1.0
STIM2			1.0	1.0	1.0	1.0										1.0	1.0
PHYKPL			1.0	1.0	1.0	1.0									1.0		1.0		1.0					1.0					0.52762729286639						1.0			1.0		1.0								1.0	1.0
NMB			1.0	1.0	1.0	1.0					1.0				1.0		1.0	1.0	1.0	1.0								1.0							1.0			1.0		1.0				1.0			1.0	1.0
TRIM58			1.0	1.0	1.0	1.0					1.0				1.0		1.0	1.0	1.0	1.0		1.0		1.0	1.0		1.0	1.0				1.0			1.0	1.0	1.0	1.0		1.0		0.22313211133224		1.0			1.0	1.0
MRPL42			1.0	1.0	1.0	1.0											1.0																					1.0		1.0								1.0
WASHC4			1.0	1.0	1.0	1.0											1.0																1.0
PWP2			1.0	1.0	1.0	1.0											1.0												1.0									1.0		1.0								1.0	1.0
TTF2			1.0	1.0	1.0	1.0									1.0		1.0												1.0									1.0		1.0								1.0
RHOD			1.0	1.0	1.0	1.0											1.0							1.0												1.0
LPAR6			1.0	1.0	1.0	1.0								1.0	1.0		1.0	1.0		1.0												1.0			1.0		1.0	1.0		1.0				1.0				1.0
IRGQ			1.0	1.0	1.0	1.0	1.0	1.0	1.0					1.0			1.0											1.0			1.0														1.0				1.0
RP11-473M20.9			1.0	1.0	1.0	1.0											1.0
TFCP2L1			1.0	1.0	1.0	1.0									1.0		1.0			1.0		1.0				1.0			1.0						1.0			1.0		1.0	1.0							1.0
ASPA			1.0	1.0	1.0	1.0					1.0	1.0			1.0		1.0	1.0	1.0	1.0		1.0			1.0	1.0			0.594441898653404	1.0	1.0	1.0	1.0		1.0		1.0	1.0		1.0	1.0		1.0	1.0	1.0			1.0	1.0
CLPTM1			1.0	1.0	1.0	1.0								1.0	1.0		1.0	1.0	1.0	1.0	1.0	1.0	1.0	1.0	1.0	1.0	1.0	1.0				1.0			1.0		1.0	1.0		1.0	1.0			1.0			1.0	1.0
METTL3			1.0	1.0	1.0	1.0		1.0	1.0			1.0		1.0	1.0		1.0	1.0	1.0	0.213131554927863				1.0	1.0										1.0		0.788178623185828	0.232535890680646		0.152254329850126	1.0			0.184008828201641	1.0			1.0	1.0
ZNF665			1.0	1.0	1.0	1.0								1.0	1.0		1.0	1.0		1.0					1.0										0.610220273963239		1.0	1.0		1.0				1.0				1.0
KMO			1.0	1.0	1.0	1.0									1.0		1.0	1.0	1.0	1.0				1.0				1.0							1.0			1.0		1.0				1.0			1.0	1.0
PREPL			1.0	1.0	1.0	1.0											1.0
IFI27L1			1.0	1.0	1.0	1.0						1.0		1.0	1.0		1.0	0.733720754289206		1.0												1.0			1.0		0.825783104455434	1.0		1.0	1.0			0.3674536503545	1.0			0.872920182345528
INHBE			1.0	1.0	1.0	1.0						1.0		1.0	1.0		1.0	1.0		0.213131554927863	1.0	1.0	1.0		1.0	1.0			1.0			1.0			0.167300954814982		0.0400786362787382	0.399079746918575		0.263548900771966	1.0			1.0	1.0			0.0560353718098461	1.0
HERPUD1			1.0	1.0	1.0	1.0								1.0	1.0		1.0	1.0		1.0					1.0					1.0		1.0			1.0		1.0	1.0		1.0			1.0	1.0			1.0	1.0	1.0
HTATIP2			1.0	1.0	1.0	1.0								1.0	1.0		1.0	1.0		1.0					1.0						1.0	1.0			1.0	1.0	1.0	1.0		1.0				0.271337492433793				1.0	1.0
SPATA6			1.0	1.0	1.0	1.0											1.0														1.0														1.0
CENPW			1.0	1.0	1.0	1.0									1.0		1.0			1.0																		1.0		1.0				1.0				1.0
NUP35			1.0	1.0	1.0	1.0											1.0												1.0									1.0		1.0				1.0					1.0
SEMA5B			1.0	1.0	1.0	1.0									1.0		1.0			1.0																		1.0		1.0								1.0
LA16c-325D7.2			1.0	1.0	1.0	1.0	1.0	1.0	1.0					1.0	1.0		1.0	1.0		8.98638167621257e-05	1.0	1.0	1.0	1.0	1.0	1.0	1.0	1.0			1.0	1.0			1.0		0.419874178088673	0.0342872402190904		0.152254329850126	1.0			1.0				0.0319401316255089
TEFM			1.0	1.0	1.0	1.0	0.363057324830032	1.0	1.0					1.0	1.0		1.0			1.0								1.0										1.0						1.0		0.533333333323362
TYW3			1.0	1.0	1.0	1.0									1.0		1.0							1.0				1.0	1.0									1.0		1.0							1.0	1.0
ZPR1			1.0	1.0	1.0	1.0								1.0	1.0		1.0		1.0	1.0	1.0		1.0	1.0			1.0	0.452743192194567		1.0								1.0					1.0	1.0			0.563333250269424
TOX4			0.751959975460597	1.0	0.641564459118341	1.0											1.0
RPL24			1.0	1.0	1.0	1.0									1.0		1.0			1.0																		1.0		1.0								1.0
CLIP4			1.0	1.0	1.0	1.0											1.0
POPDC2			1.0	1.0	1.0	1.0									1.0		1.0							1.0														1.0		1.0								1.0
FYTTD1			1.0	1.0	1.0	1.0								1.0	1.0		1.0	1.0		1.0	1.0		1.0		1.0										1.0		1.0	1.0		1.0				1.0				1.0
RP5-1085F17.3			1.0	1.0	1.0	1.0								1.0	1.0		1.0	0.249110320346987		0.0264332733563943												1.0			0.610220273963239		0.291449814083113	0.663905168635797		1.0				0.102551259124147				1.0
ASF1A			1.0	1.0	1.0	1.0											1.0
NAF1			1.0	1.0	1.0	1.0								1.0	1.0		1.0	1.0		1.0															1.0		1.0	1.0		1.0				1.0				1.0
ZNF292			1.0	1.0	1.0	1.0								1.0	1.0		1.0	1.0		1.0															1.0		1.0	1.0		1.0				1.0				1.0	1.0
TRIM13			1.0	1.0	1.0	1.0	1.0	1.0	1.0					1.0	1.0		1.0											1.0										1.0		1.0								1.0
CFI			1.0	1.0	1.0	1.0											1.0			1.0
IGSF6			1.0	1.0	1.0	1.0								1.0	1.0		1.0	1.0		1.0															1.0		1.0	1.0		1.0				1.0				1.0
PARS2			1.0	1.0	1.0	1.0					1.0						1.0												1.0				1.0
SPRR2E			1.0	1.0	1.0	1.0								1.0	1.0		1.0	1.0		1.0															1.0		1.0	1.0		1.0				1.0				1.0
BCL2L13			1.0	1.0	1.0	1.0											1.0												1.0									1.0		1.0								1.0
CFL1			1.0	1.0	1.0	1.0											1.0																					1.0		1.0								1.0
NCF4			1.0	1.0	1.0	1.0											1.0
PMM2			1.0	1.0	1.0	1.0								1.0	1.0		1.0	1.0		1.0															1.0		1.0	1.0		1.0				1.0				1.0
ATP5H			1.0	1.0	1.0	1.0									1.0		1.0	1.0	1.0	1.0								1.0							1.0			1.0		1.0				1.0			1.0	1.0
NPIPB2			1.0	1.0	1.0	1.0	1.0	1.0	1.0			1.0		1.0	1.0		1.0	1.0		1.0		1.0		1.0		1.0	1.0	1.0			1.0	1.0			0.319856198977696		1.0	1.0		1.0	1.0			1.0	1.0			1.0	1.0
NUTM2B			1.0	1.0	1.0	1.0											1.0																	1.0
INPP1			1.0	1.0	1.0	1.0		1.0	1.0			1.0		1.0	1.0	1.0	1.0	0.669869430066264	1.0	0.0019440277475286				1.0	1.0						1.0	1.0			0.0090335665544893		0.0400786362787382	0.0631536291258236		0.427295225238375	1.0			4.59995233683674e-05	1.0			1.0
AC012074.2			1.0	1.0	1.0	1.0	1.0					1.0		1.0	1.0		1.0	1.0		1.0		1.0				1.0									1.0		1.0	1.0		1.0	1.0			1.0	1.0			1.0	1.0
CTC-444N24.11			1.0	1.0	1.0	1.0									1.0		1.0			1.0		1.0		1.0		1.0		1.0					1.0	1.0	1.0			1.0		1.0	1.0			1.0	1.0		1.0	1.0	1.0
RP11-343L5.2			1.0	1.0	1.0	1.0								1.0	1.0		1.0	1.0		1.0															1.0		1.0	1.0		1.0				0.828521621597338				1.0	0.410392143284473
ACVR1C			1.0	1.0	1.0	1.0								1.0	1.0		1.0	1.0		1.0	1.0		1.0		1.0										1.0		1.0	1.0		1.0				1.0				1.0	1.0
MMADHC			1.0	1.0	1.0	1.0	1.0	1.0	1.0					1.0	1.0		1.0		1.0	1.0								1.0										1.0		1.0								1.0
LINC00638			1.0	1.0	1.0	1.0								1.0	1.0		1.0	1.0		0.0044787793035976	1.0		1.0	1.0	1.0						1.0				0.795462369871182		0.290553994652019	0.125927593173145		0.578697409195966				0.444587589741216				0.164963753793993
ITGB1BP1			1.0	1.0	1.0	1.0									1.0		1.0	1.0		0.341635672757724				1.0	1.0							1.0			1.0		1.0	1.0		1.0				0.102551259124147				1.0
NPAT			1.0	1.0	1.0	1.0									1.0		1.0		1.0	1.0	1.0		1.0		1.0												1.0	1.0		1.0								1.0
LUM			1.0	1.0	1.0	1.0						1.0			1.0		1.0			1.0		1.0		1.0		1.0									1.0			1.0		1.0	1.0			1.0	1.0			1.0
FHOD3			1.0	1.0	1.0	1.0											1.0					1.0				1.0									1.0			1.0		1.0	1.0							1.0
GPR85			1.0	1.0	1.0	1.0											1.0
LINC01277			1.0	1.0	1.0	1.0		1.0	1.0					1.0	1.0		1.0	1.0	1.0	0.0013466952973106	1.0		1.0	1.0	1.0						1.0	1.0			0.0203891617548004		0.0028241621406743	0.109750492325161		0.0661681522360491				0.0040390075793028				0.69965751724754	1.0
FLYWCH1							0.685700331699939		1.0
PGS1							0.363057324830032		1.0																													1.0		1.0								1.0
TMEM143							0.911343027045284		1.0
OXGR1							0.685700331699939		1.0
SHANK3								1.0	1.0					1.0	1.0			1.0	1.0	0.0090797283897013				1.0	1.0							1.0			1.0		1.0	0.0342872402190904		0.976549469283778				0.0001909349944284				1.0
EARS2								1.0	1.0					1.0	1.0			1.0	1.0	1.0				1.0	1.0										1.0		1.0	1.0		1.0				1.0
RP11-362F19.1								1.0	1.0					1.0	1.0			1.0	1.0	1.0				1.0	1.0										0.610220273963239		1.0	1.0		1.0				1.0
AZGP1								1.0	1.0			1.0		1.0	1.0			1.0	1.0	1.0	1.0		1.0	1.0	1.0										1.0	1.0	1.0	1.0		1.0	1.0			1.0	1.0			1.0
ALG11								1.0	1.0					1.0	1.0			1.0	1.0	1.0		1.0		1.0	1.0	1.0									0.316905842181433		1.0	1.0		1.0	1.0			1.0				1.0
C10orf82								1.0	1.0			1.0		1.0	1.0			1.0	1.0	1.0		1.0		1.0	1.0	1.0									1.0		1.0	1.0		1.0	1.0			1.0	1.0			1.0
EFCAB14								1.0	1.0					1.0	1.0			1.0	1.0	1.0				1.0	1.0										1.0		1.0	1.0		1.0				1.0
CHI3L1								1.0	1.0																			1.0																			1.0
TEX38								1.0	1.0					1.0	1.0			1.0	1.0	1.0				1.0	1.0								1.0		1.0		1.0	1.0		1.0				1.0
CFAP44								1.0	1.0					1.0	1.0			1.0	1.0	1.0		1.0		1.0	1.0	1.0		1.0	1.0		1.0				0.852921516081774		1.0	0.887992409270048		1.0	1.0			0.240054874279329			1.0	1.0	1.0
BTBD10								1.0	1.0					1.0	1.0			1.0	1.0	1.0				1.0	1.0										1.0		1.0	1.0		1.0				1.0
LSG1								1.0	1.0			1.0		1.0	0.102256051814051			1.0	1.0	0.120165677964472		1.0		1.0	1.0	1.0					1.0				0.0020621138125565		0.825783104455434	0.0282239449833027		0.0194209938240739	1.0			0.0235125046553519	1.0			0.0707595936943588
EIF4B								1.0	1.0		1.0			1.0	1.0			1.0	1.0	1.0				1.0	1.0							1.0			1.0		1.0	1.0		1.0				1.0				1.0	1.0
SLC25A26								1.0	1.0			1.0		1.0	1.0			1.0	1.0	1.0				1.0	1.0										1.0		1.0	1.0		1.0	1.0			1.0	1.0
PTGDR								1.0	1.0					1.0	1.0			1.0	1.0	1.0				1.0	1.0										1.0		1.0	1.0		1.0				0.066816789780602				1.0
CSRNP2								1.0	1.0					1.0	1.0			1.0	1.0	1.0		1.0		1.0	1.0	1.0			1.0						1.0		1.0	1.0		1.0	1.0			1.0				1.0
TP53I11								1.0	1.0					1.0	1.0			1.0	1.0	1.0				1.0	1.0										1.0		1.0	1.0		1.0				1.0				1.0
SIX2								1.0	1.0					1.0	1.0			1.0	1.0	1.0				1.0	1.0										1.0		1.0	1.0		1.0				1.0
TMEM203								1.0	1.0			1.0		1.0	1.0			1.0	1.0	1.0				1.0	1.0										1.0		1.0	1.0		1.0	1.0			1.0	1.0			1.0	1.0
NEK4								1.0	1.0					1.0	1.0			1.0	1.0	1.0				1.0	1.0						1.0				0.610220273963239		1.0	1.0		1.0				1.0
ZNF471								1.0	1.0					1.0	1.0			1.0	1.0	1.0				1.0	1.0										1.0		1.0	1.0		1.0				1.0				1.0
MACROD1								1.0	1.0					1.0	1.0			1.0	1.0	1.0				1.0	1.0										1.0		1.0	1.0		1.0				1.0					1.0
PCDHGB5								1.0	1.0			1.0		1.0	1.0			1.0	1.0	0.0300513554318371		1.0		1.0	1.0	1.0	1.0				1.0	1.0			0.0090335665544893		0.788178623185828	0.0022581110738673		0.001105270478896	1.0			0.018301740054262	1.0			0.0104198346400771
FAM166A								1.0	1.0			1.0		1.0	1.0			1.0	1.0	1.0				1.0	1.0										1.0		1.0	1.0		1.0	1.0			1.0	1.0
GNS								1.0	1.0			1.0		1.0	1.0			1.0	1.0	1.0				1.0	1.0						1.0		1.0		1.0		1.0	1.0		1.0	1.0			0.121102901574745	1.0			1.0
EXOSC8								1.0	1.0			1.0		1.0	1.0			1.0	1.0	1.0				1.0	1.0										1.0		1.0	1.0		1.0	1.0			1.0	1.0				1.0
POLH								1.0	1.0			1.0		1.0	1.0			1.0	1.0	1.0				1.0	1.0		1.0				1.0				1.0		1.0	1.0		1.0	1.0			1.0	1.0			1.0
RP4-564F22.5								1.0	1.0		1.0		0.642067179598055								1.0							1.0		0.809313318500575											1.0		1.0				1.0
XPO5								1.0	1.0			1.0		1.0	1.0			1.0	1.0	1.0				1.0	1.0		1.0				1.0				1.0		1.0	1.0		1.0	1.0			1.0	1.0			1.0	1.0
ITGB7								1.0	1.0			1.0		1.0	1.0			1.0	1.0	1.0				1.0	1.0										1.0		1.0	1.0		1.0	1.0			1.0	1.0
EMP2								1.0	1.0					1.0	1.0			1.0	1.0	1.0				1.0	1.0						1.0				0.316905842181433		1.0	1.0		1.0				0.143300483251862				1.0	1.0
MYRFL								1.0	1.0					1.0	1.0			0.733720754289206	1.0	1.0				1.0	1.0							1.0			1.0		0.825783104455434	1.0		1.0				1.0				1.0
C7orf61								1.0	1.0					1.0	1.0			1.0	1.0	0.172759791788069	1.0		1.0	1.0	0.137793698226775						1.0				0.533169697907027		1.0	1.0		1.0				0.0225028548373435				1.0
KLC1								1.0	1.0					1.0	1.0			1.0	1.0	1.0		1.0		1.0	1.0	1.0					1.0				1.0		1.0	1.0		1.0	1.0			1.0				1.0
SIGLEC1								1.0	1.0			1.0		1.0	1.0			1.0	1.0	1.0		1.0		1.0	1.0	1.0					1.0				0.0267976877545805		1.0	1.0		1.0	1.0			1.0	1.0			1.0
ZNF582-AS1								1.0	1.0			1.0		1.0	1.0			1.0	1.0	1.0				1.0	1.0										1.0		1.0	1.0		1.0	1.0			1.0	1.0				1.0
HNRNPD								1.0	1.0					1.0	1.0			1.0	1.0	1.0				1.0	1.0										1.0		1.0	1.0		1.0				1.0					1.0
EIF3K								1.0	1.0			1.0		1.0	1.0			1.0	1.0	1.0	1.0		1.0	1.0	1.0				1.0		1.0				1.0		1.0	1.0		1.0	1.0			1.0	1.0			1.0
AAMDC								1.0	1.0					1.0	1.0			1.0	1.0	1.0				1.0	1.0										1.0		1.0	1.0		1.0				1.0
RSPH3								1.0	1.0					1.0	1.0			1.0	1.0	1.0				1.0	1.0										1.0		1.0	1.0		1.0				1.0
YAE1D1								1.0	1.0			1.0		1.0	1.0			1.0	1.0	1.0				1.0	1.0						1.0				1.0		1.0	1.0		1.0	1.0			1.0	1.0			1.0
MOBP								1.0	1.0					1.0	1.0			1.0	1.0	1.0				1.0	1.0						1.0				1.0		1.0	1.0		1.0				1.0	1.0
MKNK1								1.0	1.0			1.0		1.0	1.0			1.0	1.0	1.0		1.0		1.0	1.0	1.0			1.0						1.0		1.0	1.0		1.0	1.0			1.0	1.0			1.0
TMA16								1.0	1.0					1.0	0.624020426542691			1.0	1.0	0.0829289938018889	1.0		1.0	1.0	1.0										1.0		1.0	0.732775246723349		0.556051355486042				1.0				1.0	1.0
B3GAT3								1.0	1.0			1.0		1.0	1.0			1.0	1.0	0.362222124881958				1.0	1.0							1.0			1.0		1.0	1.0		1.0	1.0			0.179220574259643	1.0			1.0	1.0
PDSS2								1.0	1.0					1.0	1.0			1.0	1.0	1.0				1.0	1.0						1.0				0.0692942682677556		1.0	1.0		1.0				1.0				1.0
NAP1L4								1.0	1.0																			1.0																			1.0
LINC00648								1.0	1.0					1.0	1.0			1.0	1.0	1.0				1.0	1.0						1.0			1.0	1.0		1.0	1.0		1.0				1.0
NCDN								1.0	1.0					1.0	1.0			1.0	1.0	1.0				1.0	1.0						1.0				1.0		1.0	1.0		1.0				0.3674536503545				1.0
SLC37A4								1.0	1.0					1.0	0.624020426542691			0.086306003640371	1.0	6.23903069242315e-05	1.0		1.0	1.0	0.0797448674630713						1.0	1.0			0.0004294537541227		0.110331354643877	0.0099351396013653		0.0062753762606393				3.06419804978475e-05				0.19755066368865	1.0
CTB-60B18.10								1.0	1.0					1.0	1.0			1.0	1.0	1.0				1.0	1.0										1.0		1.0	1.0		1.0				1.0
MRPL57								1.0	1.0					1.0	1.0			1.0	1.0	0.862753764900794		1.0		1.0	1.0	1.0						1.0			0.116250324579595		0.589403015917122	0.0342872402190904		0.020316829230963	1.0			0.121102901574745				0.281529458017927	1.0
DNAJB13								1.0	1.0					1.0	1.0			1.0	1.0	1.0		1.0		1.0	1.0	1.0					1.0		1.0		0.795462369871182		1.0	0.452757225188788		0.0401191481314234	1.0			0.0431023864013625				1.0	1.0
PPP2R1B								1.0	1.0					1.0	1.0			1.0	1.0	1.0				1.0	1.0										1.0		1.0	1.0		1.0				1.0
L3MBTL1								1.0	1.0					1.0	1.0			0.249110320346987	1.0	1.0				1.0	1.0							1.0			0.610220273963239		0.291449814083113	1.0		1.0				1.0				1.0
TMEM100								1.0	1.0					1.0	1.0			1.0	1.0	1.0				1.0	1.0										1.0		1.0	1.0		1.0				1.0
KRCC1								1.0	1.0					1.0	1.0			1.0	1.0	1.0				1.0	1.0										1.0		1.0	1.0		1.0				1.0				1.0	1.0
GALM											1.0		0.642067179598055								1.0									0.809313318500575											1.0		1.0
APLP1											1.0														1.0
NPR2											1.0
CD2BP2											1.0							1.0		1.0					1.0							1.0		1.0	1.0		1.0	1.0		1.0				1.0				1.0
RP11-486O12.2											1.0				1.0									1.0					1.0									1.0		1.0								1.0
DNAJC4											1.0											1.0																1.0		1.0		1.0						1.0
ANKRD12											1.0																		1.0	1.0				1.0				1.0		1.0			1.0		1.0			1.0
TMEM178B											1.0																											1.0		1.0								1.0
GPRIN3											0.831142568251217
OLFML3											1.0																																						1.0
TMCC1											1.0									1.0					1.0					1.0													1.0			1.0
GEMIN2											1.0				1.0					1.0													1.0					1.0						1.0		1.0			1.0
PABPN1											1.0																																						1.0
MEX3C											1.0																		1.0
DOCK8											0.831142568251217
TAMM41												1.0			1.0			1.0		1.0				1.0					1.0		1.0	1.0			0.0692942682677556		1.0	1.0		1.0	1.0			1.0	1.0			1.0
GGT5												1.0			1.0				1.0	1.0											1.0				1.0			1.0		1.0	1.0				1.0			1.0
GPR182												1.0			1.0					1.0	1.0	1.0	1.0		1.0	1.0									1.0		1.0	1.0		1.0	1.0			1.0	1.0			1.0
TRPV3												1.0				1.0		1.0		1.0											1.0	1.0			1.0		1.0	1.0		1.0	1.0			1.0	1.0			1.0	1.0
RP11-154D17.1												1.0				0.896725778367756
GTF2F2												0.0537796202492621				1.0		1.0		1.0												1.0			1.0		1.0	1.0		1.0	1.0			1.0	1.0			1.0
UIMC1												1.0			1.0					1.0									1.0									1.0		1.0	1.0				1.0			1.0	1.0
OXER1												1.0																													1.0				1.0
ZNF428												1.0			1.0					1.0																	1.0	1.0		1.0	1.0			1.0	1.0			1.0	1.0
PAPSS1												1.0			1.0					1.0											1.0				1.0			1.0		1.0	1.0			1.0	1.0			1.0
EIF4A3												1.0			1.0				1.0	1.0																		1.0		1.0	1.0				1.0			1.0
OSBPL5												1.0												1.0																	1.0				1.0
APRT												1.0												1.0																	1.0			1.0	1.0
RFNG												1.0			0.286110809402825					0.0030151290868309	1.0	1.0	1.0		1.0	1.0			1.0						1.0		1.0	0.0099351396013653		0.062286847978266	1.0			1.0	1.0			0.19755066368865
RP11-384P7.7												1.0			1.0					1.0															1.0			1.0		1.0	1.0			1.0	1.0			1.0
RNLS												1.0			1.0					1.0																		1.0		1.0	1.0			1.0	1.0	1.0		1.0
C1QTNF9B												1.0			0.0297947597179726			1.0	1.0	0.0004353966428292	1.0	1.0	1.0	1.0	1.0	1.0					1.0	1.0			0.0267976877545805		0.290553994652019	0.0172318105732661		0.0101235571346487	1.0			0.444587589741216	1.0			0.0014758580678326
SHMT1												1.0			1.0	1.0				1.0	1.0		1.0		1.0				1.0		1.0				1.0		1.0	1.0		1.0				1.0				1.0
RP4-539M6.22												1.0								1.0																					1.0				1.0				1.0
ZEB1												1.0			1.0					1.0		1.0				1.0					1.0		1.0		0.165238649293642		1.0	0.732775246723349		1.0	1.0			1.0	1.0			1.0
VTI1A												1.0				1.0																			1.0
MTERF4												1.0			1.0					1.0																	1.0	1.0		1.0	1.0			1.0	1.0			1.0	1.0
PEBP4												1.0																													1.0				1.0
OTUD6B												1.0	0.642067179598055		1.0					1.0	1.0		1.0										1.0					1.0			1.0			1.0	1.0	1.0
CSPG5												1.0			0.102256051814051			1.0	1.0	0.010296419699362	1.0		1.0	1.0	1.0						1.0				0.0692942682677556		0.825783104455434	0.0282239449833027		0.0194209938240739	1.0			0.3674536503545	1.0			0.0707595936943588
RBAK												1.0								1.0																		1.0		1.0	1.0			1.0	1.0				1.0
RP4-760C5.3												1.0																			1.0				1.0						1.0				1.0
GMCL1												1.0																													1.0				1.0				1.0
RP11-367N14.3												1.0			1.0					1.0											1.0				1.0			1.0		1.0	1.0			0.268665375068941	1.0			1.0
DARS2												1.0			1.0					1.0					1.0				1.0		1.0				1.0			1.0		1.0	1.0			1.0	1.0			1.0
YWHAB												1.0			1.0					1.0											1.0				1.0		1.0	1.0		1.0	1.0			1.0	1.0			1.0	1.0
FAT4												1.0																													1.0				1.0				1.0
ACOX3												1.0				0.896725778367756		1.0		1.0												1.0			1.0		1.0	1.0		1.0				1.0				1.0
SMAD9												1.0			1.0					1.0		1.0				1.0									1.0			1.0		1.0	1.0			0.828521621597338	1.0			1.0
PSMD5												1.0																							1.0			1.0		1.0	1.0			1.0	1.0			1.0
ZNF440												1.0																							1.0			1.0		1.0	1.0			1.0	1.0
VSTM2L												1.0			1.0					1.0		1.0		1.0		1.0	1.0								1.0			1.0		1.0	1.0			1.0	1.0			1.0
RP11-134G8.5												1.0										1.0				1.0									1.0			1.0		1.0	0.669800378383889				1.0			1.0
STAT5B												1.0																													1.0				1.0
KATNAL2												1.0			1.0			1.0		1.0				1.0			1.0		1.0		1.0	1.0			1.0		1.0	1.0		1.0	1.0	1.0		1.0	1.0			1.0
GRPEL1												1.0			1.0					1.0																		1.0		1.0	1.0			1.0	1.0			1.0	1.0
AC012531.25												1.0																													1.0				1.0
CDC25B												1.0			1.0					1.0													1.0		1.0			1.0		1.0	1.0			1.0	1.0			1.0
VRK2												1.0				1.0
SYNJ1												1.0																													1.0				1.0
DPCR1												1.0			1.0			1.0	1.0	1.0											1.0	1.0			0.533169697907027		1.0	1.0		1.0	1.0			1.0	1.0			1.0
TMEM88												1.0			1.0			1.0	1.0	0.0829289938018889		1.0		1.0	1.0	1.0					1.0	1.0			0.0004294537541227		1.0	0.0030427191623472		0.0173762206489148	1.0			0.0105097122985041	1.0			0.0034072098701132
STPG3												1.0																													1.0				1.0
SULT1C2												1.0										1.0				1.0					1.0				1.0			1.0		1.0	1.0				1.0			1.0	1.0
NFE2												1.0			1.0			1.0		1.0				1.0					1.0			1.0			1.0		1.0	1.0		1.0	1.0			1.0	1.0			1.0
HAGHL												1.0																													1.0			1.0	1.0				1.0
PTK2B												1.0								1.0																					1.0				1.0
METTL14												1.0			1.0																				1.0			1.0		1.0	1.0				1.0			1.0
PNRC1												1.0			1.0			1.0		1.0											1.0	1.0			1.0		1.0	1.0		1.0	1.0			1.0	1.0			1.0	1.0
CREG1												1.0													1.0																1.0				1.0
AC093323.3												1.0																													1.0			1.0	1.0
SCFD2												1.0			1.0					1.0																		1.0		1.0	1.0			1.0	1.0			1.0
BBOF1												1.0																													1.0			1.0	1.0
LINC01436												1.0			1.0														1.0												1.0				1.0
SAT2												1.0			1.0					1.0		1.0				1.0							1.0		1.0			1.0		1.0	1.0			1.0	1.0			1.0
LIN52												1.0								1.0																					1.0			1.0	1.0
IL18RAP													0.728229091483016		1.0					1.0	1.0		1.0																	1.0				1.0
NCF2													0.484012826380711								1.0		1.0						1.0				1.0
STAMBP													0.484012826380711								1.0		1.0
LRIG1													1.0		1.0			1.0		1.0	1.0		1.0		1.0						1.0	1.0			1.0		1.0	1.0		1.0				1.0				1.0	1.0
MESDC1														1.0	1.0					1.0																	1.0	1.0		1.0				1.0				1.0
SLC22A18														1.0	1.0					1.0		1.0		1.0		1.0							1.0		1.0		1.0	1.0		1.0	1.0	1.0		1.0				1.0
RP11-302L19.3														1.0	1.0				1.0									1.0									1.0	1.0		1.0								1.0
RP11-287D1.4														1.0				1.0																	1.0									1.0		1.0
ZNF720														1.0	1.0					1.0																	1.0	1.0		1.0				1.0				1.0
DONSON														1.0				1.0		1.0															1.0									1.0		0.533333333323362
CDS1														1.0	1.0				1.0	1.0									1.0									1.0		1.0								1.0
HEATR4														1.0		1.0		1.0																	1.0									1.0		0.960469113340047
GFM1														1.0	1.0				1.0	1.0				1.0				1.0									1.0			1.0				1.0
BIN1														1.0																			1.0
USP4														1.0				1.0																	1.0									1.0		1.0
RP11-474N24.6														1.0	1.0				1.0					1.0				1.0									1.0	1.0		1.0								1.0	1.0
LINGO4														1.0	1.0			1.0		1.0											1.0	1.0			1.0		1.0	1.0		1.0				1.0				1.0
NDUFA7														1.0	1.0					1.0											0.420844590097353				1.0			1.0		1.0				1.0				1.0	1.0
MMACHC														1.0	1.0					1.0																	1.0	1.0		1.0				1.0				1.0
RP11-775C24.5														1.0	1.0				1.0	1.0																	1.0	1.0		1.0				1.0				1.0
ZNF208															1.0					1.0											1.0				1.0		1.0	1.0		1.0				0.3674536503545				1.0
POFUT1															1.0					1.0														1.0				1.0						1.0		0.960469113340047
DNAJC19															1.0			1.0		1.0												1.0			1.0		1.0	1.0		1.0				1.0				1.0
FEM1A															1.0					1.0	1.0		1.0	1.0	1.0												1.0	1.0		1.0				1.0				1.0
ROM1															1.0					1.0															1.0			1.0		1.0				0.268665375068941				1.0	1.0
R3HDM4															1.0					1.0		1.0		1.0		1.0	1.0								1.0			0.732775246723349		1.0	1.0			1.0				1.0
EHD4															1.0					1.0																		1.0		1.0				1.0				1.0
NSD3															1.0				1.0	1.0																		1.0		1.0								1.0
NAXE															1.0			1.0		0.120165677964472		1.0			0.68504603651922	1.0					1.0	1.0			0.0692942682677556		1.0	0.271135024760369		0.0194209938240739	1.0			0.3674536503545				0.0707595936943588
RGS12															1.0					1.0				1.0			1.0								1.0		1.0	1.0		1.0								1.0
RP11-105N14.1															1.0					1.0	1.0		1.0		1.0										1.0		1.0	1.0		1.0				1.0				1.0
ZNF426															1.0					1.0															1.0			1.0		1.0				1.0				1.0
BCL2L15															1.0																									1.0				1.0
RAET1E															1.0					0.341635672757724											1.0				1.0		1.0	1.0		1.0								1.0
MRPL27															1.0			1.0	1.0	1.0		1.0		1.0		1.0							1.0		1.0			1.0		1.0	1.0			1.0				1.0
RNF20															1.0					1.0					1.0						1.0				1.0		1.0	1.0		1.0				1.0				1.0	1.0
WBSCR22															1.0			1.0		1.0											1.0	1.0			1.0		1.0	1.0		1.0				1.0				1.0	1.0
SLC6A20															1.0				1.0	1.0																		0.663905168635797		1.0				1.0				1.0
WDYHV1															1.0			1.0	1.0	0.261231057235194	1.0		1.0		1.0						1.0	1.0			1.0		1.0	1.0		1.0				0.132033602883861				1.0
TVP23B															1.0	1.0								1.0			1.0		1.0						1.0			1.0		1.0				1.0				1.0
PYCR2															1.0				1.0	1.0									1.0									1.0		1.0								1.0
UTP15															1.0					1.0	1.0	1.0	1.0	1.0	1.0	1.0	1.0				1.0				1.0		1.0	1.0		1.0	1.0							1.0
TPP2															1.0									1.0					1.0									1.0		1.0								1.0
MAGEF1															1.0					1.0											1.0				1.0			1.0		1.0				0.3674536503545				1.0
ERICH5															1.0					1.0	1.0		1.0		1.0										1.0		1.0	1.0		1.0				1.0				1.0
CEP192															1.0				1.0	1.0																		1.0		1.0								1.0
LPIN3															1.0					0.330407481369083	1.0	1.0	1.0		1.0	1.0									1.0		1.0	0.732775246723349		0.556051355486042	1.0			1.0				0.19755066368865
FNDC9															1.0					1.0															1.0			1.0		1.0				1.0				1.0
PNKP															1.0	1.0				1.0	1.0	1.0	1.0		1.0	1.0			1.0		1.0				1.0		1.0	1.0		1.0	1.0							1.0
FLAD1															1.0					1.0	1.0		1.0		1.0										1.0		1.0	1.0		1.0				1.0				1.0
TXN															1.0			1.0	1.0	1.0															1.0			1.0		1.0				1.0				1.0
USP53															1.0					0.341635672757724	1.0		1.0		0.23603388617285												1.0	1.0		1.0				1.0				1.0
C7orf25															1.0			1.0	1.0	1.0															1.0			1.0		1.0				1.0				1.0
GINS4															1.0					0.341635672757724				1.0	1.0												1.0	1.0		1.0								1.0
ZNF324															1.0					1.0		1.0		1.0		1.0									1.0			1.0		1.0	1.0			1.0				1.0
COG3															1.0					1.0	1.0	1.0	1.0	1.0	1.0	1.0									1.0		1.0	1.0		1.0	1.0							1.0	1.0
LRRC17															1.0																							1.0		1.0								1.0
FOXRED2															1.0			1.0	1.0	0.341635672757724	1.0		1.0		1.0										1.0		1.0	0.663905168635797		0.536899479972069				1.0				1.0
C11orf49															1.0					1.0		1.0				1.0					1.0			1.0	1.0			1.0		1.0	1.0			1.0	1.0			1.0
ODF2															1.0					1.0											1.0				1.0			1.0		1.0				1.0				1.0
URB1-AS1															1.0					1.0	1.0		1.0		1.0												1.0	1.0		1.0								1.0	1.0
RP11-502I4.3															1.0					1.0	1.0		1.0		1.0												1.0	1.0		1.0								1.0	1.0
MT1A															1.0					1.0																		1.0						1.0
MYCL															1.0					0.709539937330642	1.0	1.0	1.0	1.0	1.0	1.0					1.0		1.0		1.0		1.0	0.0127396525255189		0.0270365353593571	1.0			0.382690005932343				0.0443481399933692
CTD-2095E4.5															1.0					1.0				1.0							1.0				1.0			1.0		1.0				1.0				1.0	1.0
ERCC6															1.0					1.0	1.0		1.0		1.0												1.0	1.0		1.0								1.0
GPS1															1.0					1.0		1.0			1.0	1.0					1.0				1.0			1.0		1.0	1.0							1.0
FERMT2															1.0				1.0	1.0												1.0						1.0		1.0								1.0
UBR4															1.0					1.0					1.0													1.0		1.0								1.0
NAT8															1.0
CTB-16J4.1															1.0			1.0		1.0	1.0		1.0		1.0						1.0	1.0			1.0		1.0	1.0		1.0				1.0				1.0
KLHL36															1.0					1.0	1.0		1.0		1.0												1.0	1.0		1.0								1.0
FBXO36															1.0			1.0		0.0044787793035976		1.0		1.0		1.0	1.0				1.0	1.0			0.795462369871182		1.0	0.0172318105732661		0.0815669880363235	1.0			0.444587589741216				0.164963753793993
MPHOSPH8															1.0	1.0		1.0		1.0	1.0		1.0	1.0	1.0							1.0			1.0		1.0	1.0		1.0				1.0				1.0
IFT74															1.0					1.0											1.0							1.0						1.0		1.0
UBE2N															1.0																							1.0		1.0								1.0
IPO11															1.0					1.0	1.0		1.0		1.0				1.0								1.0	1.0		1.0								1.0
AC104135.2															1.0			1.0		1.0	1.0	1.0	1.0		1.0	1.0						1.0			1.0		1.0	1.0		1.0	1.0			1.0				1.0	1.0
PMF1															1.0																							1.0		1.0								1.0	1.0
RP11-460M2.1															1.0																1.0							1.0		1.0					1.0			1.0
LINC00216															1.0			1.0		0.330407481369083	1.0		1.0		1.0							1.0			1.0		1.0	1.0		1.0				1.0				1.0
PTRH2															1.0			1.0		1.0					1.0				1.0		1.0	1.0			1.0		1.0	1.0		1.0				0.066816789780602				1.0
ZNF446															1.0					1.0		1.0				1.0									1.0			1.0		1.0	1.0			1.0		0.960469113340047		1.0
RP11-598F7.6															1.0			1.0	1.0	1.0											1.0				1.0			1.0		1.0				1.0	1.0			1.0	1.0
IZUMO1															1.0					1.0				1.0			1.0								1.0		1.0	1.0		1.0				1.0				1.0
PISD															1.0																							1.0		1.0								1.0	1.0
ZNF12															1.0			1.0		1.0												1.0			1.0		1.0	1.0		1.0				1.0				1.0	1.0
CDK18															1.0			1.0		1.0												1.0			1.0		1.0	1.0		1.0				1.0				1.0	1.0
ANKRA2															1.0					1.0	1.0	1.0	1.0	1.0	1.0	1.0									1.0		1.0	1.0		1.0	1.0							1.0
FRRS1L															1.0					1.0																		1.0		1.0								1.0
VCP															1.0					1.0																	1.0	1.0		1.0								1.0	1.0
CRTAC1															1.0					1.0																		1.0		1.0				1.0				1.0
ZNF496															1.0					1.0															1.0			1.0		1.0				0.0235125046553519				1.0
MRPL55															1.0					1.0																		1.0		1.0				0.102551259124147				1.0
LY6G5C															1.0			1.0		1.0				1.0	1.0		1.0					1.0			1.0		1.0	1.0		1.0				1.0				1.0
LINC01293															1.0			1.0		1.0	1.0	1.0	1.0		1.0	1.0						1.0			1.0		1.0	1.0		1.0	1.0			0.271337492433793				1.0	1.0
RP11-1017G21.6															1.0					1.0				1.0			1.0											1.0		1.0				1.0				1.0
TPBG															1.0					1.0		1.0		1.0		1.0									1.0			0.271135024760369		1.0	1.0			0.0235125046553519				1.0
NECTIN2															1.0			1.0	1.0	1.0															1.0			1.0		1.0				1.0				1.0
SLC35G6															1.0			1.0		1.0				1.0							1.0	1.0			0.316905842181433		1.0	1.0		1.0				1.0				1.0	1.0
SERINC5															1.0					1.0																		1.0		1.0								1.0
RP5-1056H1.2															1.0					1.0															1.0		1.0	1.0		1.0								1.0
RNPS1															1.0			1.0		1.0		1.0				1.0						1.0			1.0		1.0	1.0		1.0	1.0			1.0				1.0
MRPL1															1.0					1.0																		1.0		1.0								1.0
MAVS															1.0					1.0																		1.0		1.0								1.0
OPN1SW															1.0					1.0																		1.0		1.0				0.3674536503545				1.0
LDB1															1.0			1.0		1.0				1.0								1.0			1.0		1.0	1.0		1.0				0.102551259124147				1.0
FAM124B															1.0			1.0	1.0	1.0															1.0			1.0		1.0				1.0				1.0
FAM213B															1.0					1.0					1.0													1.0		1.0								1.0
IL23A															1.0					1.0															1.0		1.0	1.0		1.0				0.066816789780602				1.0
PCDHGA9															1.0			1.0		1.0				1.0							1.0	1.0			1.0		1.0	1.0		1.0				1.0				1.0	1.0
PUM1															1.0				1.0	1.0									1.0									1.0		1.0								1.0
COPA															1.0			1.0	1.0	1.0		1.0				1.0							1.0		1.0			1.0		1.0	1.0			1.0	1.0			1.0
SUMO2															1.0					1.0																		1.0		1.0				0.828521621597338				1.0	1.0
KYNU															1.0							1.0				1.0									1.0			1.0		1.0	1.0							1.0
PPM1M															1.0			1.0		1.0				1.0			1.0				1.0	1.0			0.165238649293642		1.0	1.0		1.0				0.066816789780602				1.0
IGSF22															1.0				1.0	1.0																		1.0		1.0				1.0		1.0		1.0
U2AF2															1.0																							1.0		1.0								1.0	1.0
ZNF454															1.0			1.0	1.0	1.0															1.0			1.0		1.0				1.0				1.0	1.0
MSX2															1.0					1.0	1.0		1.0		1.0				1.0								1.0	1.0		1.0								1.0
RP5-1068E13.7															1.0					1.0																		1.0		1.0								1.0
RP11-493L12.4															1.0				1.0	1.0		1.0				1.0									1.0	1.0		1.0		1.0	1.0							1.0
RP11-59H7.4															1.0			1.0	1.0	1.0	1.0		1.0		1.0										0.610220273963239		1.0	1.0		1.0				1.0				1.0
PAF1															1.0					1.0	1.0		1.0		1.0						1.0						1.0	1.0		1.0					1.0			1.0	1.0
PHLDA2															1.0				1.0	1.0																		1.0		1.0								1.0
RRP8															1.0			1.0		1.0	1.0	1.0	1.0	1.0	1.0	1.0						1.0			0.610220273963239		0.291449814083113	0.663905168635797		0.536899479972069	1.0			1.0				0.238655236826148
RTCB															1.0					1.0																		1.0		1.0								1.0
NUP54															1.0					1.0	1.0		1.0		1.0												1.0	1.0		1.0								1.0
RAD21															1.0					1.0									1.0									1.0		1.0				1.0				1.0
TSPAN13															1.0					1.0																		1.0		1.0				1.0				1.0	1.0
BTBD18															1.0				1.0	1.0																		1.0		1.0								1.0
DNAJC17															1.0			0.733720754289206	1.0	0.120165677964472					1.0							1.0			1.0		1.0	0.663905168635797		0.536899479972069				0.3674536503545				1.0	1.0
RP5-994D16.3															1.0			1.0		1.0												1.0			1.0		1.0	1.0		1.0				0.828521621597338				1.0
DLEU1															1.0			1.0		1.0											1.0	1.0			0.0181715370986166		1.0	1.0		1.0				0.0050075431836395				1.0
SPRYD4															0.0262247228233933			1.0	1.0	0.0334404719466233	1.0		1.0	1.0	1.0										1.0		1.0	0.0009834696667323		0.0005656788581593				0.066816789780602				0.0011956219786454
VAPB															0.315154475187795					0.0264332733563943											1.0				0.610220273963239		1.0	0.0601830972456967		0.536899479972069				1.0				0.238655236826148
DHX8															1.0					1.0				1.0			1.0											1.0		1.0				1.0				1.0
TMEM42															1.0			1.0		0.321055469174066	1.0		1.0		1.0							1.0			1.0		1.0	1.0		1.0				1.0			1.0	0.801848750464947	1.0
ATP8B3															1.0																		1.0							1.0				1.0
NID1															1.0			1.0	1.0	1.0															1.0			1.0		1.0				1.0				1.0
RP11-521C20.5															1.0					1.0											1.0				1.0			1.0		1.0				1.0				1.0
EML3															1.0					1.0															1.0		1.0	1.0		1.0				0.828521621597338				1.0	1.0
ROBO4															1.0					1.0											1.0				1.0			1.0		1.0				1.0				1.0
ZNHIT3															1.0				1.0	1.0											1.0				1.0			1.0		1.0								1.0
CCDC163															1.0																							1.0		1.0								1.0
NVL															1.0					1.0					1.0															1.0				1.0
LINC01291															1.0			1.0		1.0	1.0	1.0	1.0		1.0	1.0						1.0			1.0		1.0	1.0		1.0	1.0			1.0				1.0	1.0
LINC00959															1.0					1.0					1.0													1.0		1.0				1.0		0.533333333323362		1.0
GUCA1B															1.0					1.0	1.0		1.0		0.23603388617285												1.0	1.0		1.0								1.0
RP11-367J11.3															1.0					1.0	1.0		1.0		1.0												1.0	1.0		1.0								1.0	1.0
ZBTB3															1.0					1.0				1.0			1.0				1.0				1.0			1.0		1.0				0.102551259124147				1.0
CISD2															1.0			1.0	1.0	0.341635672757724	1.0	1.0	1.0		1.0	1.0									0.610220273963239		1.0	0.663905168635797		0.536899479972069	1.0			1.0				0.238655236826148
TAX1BP3															1.0			1.0	1.0	1.0		1.0			1.0	1.0									1.0			0.663905168635797		0.536899479972069	1.0			1.0				0.238655236826148	1.0
SELENBP1															1.0					1.0													1.0		1.0			1.0		1.0				1.0				1.0
CHMP4B															1.0																				1.0			1.0		1.0				1.0				1.0
LINC01659															1.0					1.0		1.0				1.0									1.0			1.0		1.0	1.0			1.0				1.0	1.0
ERCC1															1.0																							1.0		1.0								1.0
AC004540.5															1.0			1.0		1.0		1.0		1.0		1.0						1.0			1.0		1.0	1.0		1.0	1.0			0.0105097122985041				1.0
PIANP															1.0				1.0	1.0																		1.0		1.0								1.0
LIPT1															1.0					1.0																		1.0		1.0				0.3674536503545				1.0
LINC01136															1.0			1.0		1.0	1.0		1.0		1.0										1.0		1.0	1.0		1.0								1.0
ATM															1.0				1.0	1.0																		1.0		1.0								1.0
ZC3HC1															1.0	1.0				1.0																		1.0		1.0				1.0				1.0
LRRC46															1.0			1.0		1.0											1.0	1.0			0.795462369871182		1.0	1.0		1.0				0.0431023864013625				1.0	1.0
CTSB															1.0					1.0															1.0		1.0	1.0		1.0								1.0
RCN1															1.0					1.0	1.0	1.0	1.0		1.0									1.0	1.0		1.0	1.0		1.0		1.0		1.0	1.0			1.0	1.0
ATP5G3															1.0					1.0	1.0		1.0		1.0												1.0	1.0		1.0								1.0
RCE1															1.0																							1.0		1.0								1.0
C5															1.0					1.0	1.0		1.0		1.0						1.0				1.0		1.0	1.0		1.0				1.0				1.0	1.0
HRCT1															1.0				1.0	1.0																		1.0		1.0								1.0
ZNF676															1.0			1.0		0.862753764900794	1.0		1.0	1.0	1.0		1.0				1.0	1.0			1.0		1.0	1.0		1.0				1.0				0.456478857312185
FAM126A															1.0					1.0	1.0		1.0		1.0												1.0	1.0		1.0								1.0
DCTN5															1.0					1.0											1.0				1.0			1.0		1.0				0.066816789780602				1.0
GRM6															1.0							1.0				1.0									1.0			1.0		1.0	1.0							1.0
TNFSF12															1.0					1.0															1.0			1.0		1.0				1.0				1.0
COL10A1															1.0					1.0																	1.0	1.0		1.0								1.0
PPM1A															1.0					1.0					1.0						1.0				1.0			1.0		1.0				1.0				1.0
RP11-584P21.2															1.0			1.0		1.0												1.0			1.0		1.0	1.0		1.0				0.268665375068941				1.0
MT2A															1.0									1.0					1.0						1.0			1.0		1.0				1.0				1.0
RBM44															1.0				1.0	1.0																		1.0		1.0								1.0
CCDC36															1.0																							1.0		1.0								1.0
SS18															1.0					1.0											1.0				1.0			1.0		1.0				1.0	1.0			1.0
PPP3R1															1.0			1.0		1.0		1.0		0.664504036913826	1.0	1.0	1.0				1.0	1.0			0.0020621138125565		1.0	0.0601830972456967		0.0446779796991307	1.0			0.0235125046553519				0.238655236826148	1.0
DNAJC3-AS1															1.0					1.0																		1.0		1.0				1.0				1.0
C19orf71															1.0				1.0	1.0													1.0			1.0		1.0		1.0								1.0
SURF4															1.0			1.0		1.0											1.0	1.0			1.0		1.0	1.0		1.0				1.0	1.0			1.0
PRRC2B															1.0														1.0
GUF1															1.0				1.0	1.0									1.0									1.0		1.0								1.0
TLR4															1.0					1.0													1.0					1.0		1.0				1.0				1.0
PPP1R14B															1.0					1.0																		1.0		1.0				1.0				1.0	1.0
SLC35G5															1.0					1.0	1.0		1.0		1.0				1.0		1.0		1.0		1.0		1.0	1.0		1.0				1.0				1.0
LMAN2															1.0					1.0					1.0				1.0		1.0				1.0		1.0	1.0		1.0				1.0				1.0
GUK1															1.0					1.0															1.0		1.0	1.0		1.0				1.0				1.0
MRPS10															1.0					1.0	1.0		1.0	1.0	0.23603388617285												1.0	1.0		1.0								1.0
ERVK3-1															1.0					1.0	1.0		1.0		1.0												1.0	1.0		1.0								1.0
KRT1															1.0			1.0		1.0					1.0				0.147122862582559		1.0	1.0			1.0		1.0	1.0		1.0				1.0				1.0
SNAPIN															1.0					1.0	1.0		1.0		1.0										1.0		1.0	1.0		1.0								1.0
GSK3A															1.0														1.0		1.0				1.0
RNF141															1.0									1.0														1.0		1.0								1.0	1.0
DHRS11															1.0				1.0	1.0																		1.0		1.0								1.0
FBXW12															1.0					1.0	1.0	1.0	1.0		1.0	1.0									1.0		1.0	1.0		1.0	1.0							1.0
CTC-459F4.3															1.0			1.0		1.0												1.0			1.0		1.0	0.663905168635797		0.536899479972069				0.102551259124147				0.238655236826148
UBE4B															1.0					1.0	1.0		1.0		1.0												1.0	1.0		1.0								1.0
BMP2K																0.896725778367756
SNRPB																1.0
CRNKL1																1.0								1.0			1.0	1.0																			1.0
IMPG2																1.0						0.662256741400121				1.0							1.0		1.0			1.0		1.0	1.0	1.0						1.0
KIAA1109																1.0															1.0														1.0
PHAX																		1.0		1.0										1.0		1.0			1.0		1.0	1.0		1.0			1.0	1.0				1.0
M6PR																		1.0		1.0												1.0			1.0		1.0	1.0		1.0				1.0				1.0
MPP2																		1.0		1.0		1.0		1.0	1.0	1.0		1.0				1.0			1.0		1.0	1.0		1.0	1.0			1.0			1.0	1.0
USP20																		1.0		1.0												1.0			1.0		1.0	1.0		1.0				1.0				1.0
MAIP1																		1.0		1.0												1.0			1.0		1.0	1.0		1.0				1.0				1.0
MIS12																		1.0		1.0		1.0		1.0	1.0	1.0						1.0			1.0		1.0	1.0		1.0	1.0			1.0				1.0
SRC																		1.0		1.0												1.0			1.0		1.0	1.0		1.0				1.0				1.0
MCM4																		1.0		1.0											1.0	1.0			1.0		1.0	1.0		1.0				1.0	1.0			1.0
CARD9																		1.0		1.0					1.0							1.0			1.0		1.0	1.0		1.0				1.0				1.0
NSUN4																		1.0		0.341635672757724												1.0			1.0		1.0	1.0		1.0				1.0				1.0
C5orf56																		1.0		1.0				1.0			0.702857142876169					1.0			1.0		1.0	1.0		1.0				1.0				1.0
TRPM7																		1.0		1.0											1.0	1.0		1.0	0.316905842181433		1.0	1.0		1.0				1.0				1.0
PPP1CB																		1.0		1.0												1.0			1.0		1.0	1.0		1.0				1.0				1.0
ING5																		1.0		1.0												1.0			1.0		1.0	1.0		1.0				1.0				1.0
TFF3																		1.0		1.0		1.0				1.0					1.0	1.0			0.0692942682677556		1.0	1.0		1.0	1.0			1.0				1.0
MAMSTR																		1.0		1.0												1.0			1.0		1.0	1.0		1.0				1.0				1.0
TRIM36																		1.0		1.0					1.0							1.0			1.0		1.0	1.0		1.0				1.0				1.0
RASIP1																		1.0		1.0					1.0							1.0			1.0		1.0	1.0		1.0				1.0				1.0
DNAH10																		1.0		1.0					1.0							1.0			1.0		1.0	1.0		1.0				1.0				1.0	1.0
NUTF2																		1.0		1.0												1.0			1.0		1.0	1.0		1.0				1.0				1.0	1.0
LEMD2																		1.0		1.0				0.664504036913826			1.0					1.0			0.610220273963239		1.0	1.0		1.0				1.0				1.0
FGF1																		1.0		0.704874912380333		1.0				1.0						1.0			1.0		1.0	1.0		1.0	1.0			1.0				1.0
ANKRD26																			1.0	1.0
IRAK4																			1.0	1.0					1.0																					0.960469113340047
RP4-555D20.2																			1.0
PDCD11																			1.0																							1.0
LINC00094																			1.0											0.612645514724365													1.0
SRRT																				1.0
DOK4																				1.0										1.0				1.0									1.0		1.0
CTSF																				1.0				1.0			1.0
CPB1																				1.0																		1.0		1.0				1.0				1.0
DTX4																				1.0																		1.0						1.0
PLXDC1																				1.0																													1.0
RABGAP1L																				1.0					1.0
FRYL																				1.0																		1.0						1.0
NDUFS5																				1.0													1.0					1.0						1.0
MDM2																				1.0	1.0		1.0		1.0																						1.0
TMEM132E																				1.0																		1.0		1.0				1.0
XXbac-B135H6.18																				1.0																													1.0
SUOX																				1.0																		1.0						1.0
ZBTB46																				1.0
AAR2																				1.0																		1.0						1.0
GAL3ST2																				1.0		1.0		1.0	1.0	1.0									1.0			1.0		1.0	1.0							1.0
RP11-227D13.1																				1.0																		1.0						1.0
GLI1																				1.0																								1.0
RP11-426C22.8																				1.0
CDK5RAP2																				1.0											1.0														1.0
TATDN3																				1.0																													1.0
NUDT21																				1.0				1.0			1.0											1.0						1.0
FKBP2																				1.0																		1.0		1.0				1.0					1.0
CCDC88B																				1.0																													1.0
ENC1																				1.0																		1.0						1.0
ANKLE1																				1.0									1.0									1.0		1.0								1.0
UBE2E3																				1.0
RIT1																				1.0											1.0														1.0
RBM42																				1.0		1.0				1.0									1.0			1.0		1.0	1.0			1.0				1.0
SMG9																				0.0264332733563943		1.0			1.0	1.0									1.0			1.0		1.0	1.0			1.0				1.0
NME1																				1.0
SAP18																				1.0		1.0				1.0									1.0			1.0		1.0	1.0							1.0
ZNF683																				1.0
PCDHA13																				1.0
DDAH2																				1.0					1.0
NDUFA2																				1.0																		1.0						1.0
ACVR2A																				1.0													1.0					1.0		1.0				1.0
RP11-498P14.3																				1.0
DNAJC3																				1.0					1.0
TMEM59L																				1.0
ZNF300																				1.0																		1.0		1.0				1.0
SLC16A6																				1.0
GLMP																				1.0					1.0
KLHL12																				1.0																		1.0		1.0				1.0
SHARPIN																				1.0																													1.0
COL9A3																				1.0		1.0				1.0									1.0			1.0		1.0	1.0			1.0				1.0
IRF2																				1.0		1.0				1.0									1.0			0.663905168635797		1.0	1.0			1.0				1.0
CCDC77																				1.0											1.0							1.0		1.0				1.0	1.0				1.0
CDK19																				1.0					1.0
KREMEN1																				1.0										0.612645514724365													1.0
DHRS1																				1.0
LSS																				1.0																		1.0						1.0
MGAT5																				1.0																													1.0
NUS1																				1.0
TBKBP1																					1.0		1.0							1.0			1.0										1.0				1.0
PAXIP1-AS1																					1.0		1.0																								1.0
MAP3K20																					1.0		1.0																								1.0
PLEKHD1																					1.0		1.0										1.0														1.0		1.0
PCDHA4																					1.0		1.0		1.0																						1.0
PTTG1IP																					1.0		1.0																								1.0
FAM57A																						1.0				1.0									1.0			1.0		1.0	1.0							1.0
CTC-296K1.4																						1.0				1.0									1.0			1.0		1.0	1.0							1.0	1.0
NAGS																						1.0				1.0									1.0			1.0		1.0	1.0							1.0
TOMM20																						1.0				1.0							1.0		1.0			1.0		1.0	1.0							1.0
FICD																						1.0				1.0									1.0			1.0		1.0	1.0							1.0
TREM2																						1.0				1.0							1.0		1.0			1.0		1.0	1.0					1.0		1.0
ELANE																						1.0				1.0									1.0			1.0		1.0	1.0							1.0
IL18BP																						1.0		1.0		1.0									1.0			1.0		1.0	1.0							1.0
CTD-2336O2.3																						1.0				1.0									1.0			1.0		1.0	1.0							1.0
OOEP																						1.0		1.0		1.0									1.0			1.0		1.0	1.0							1.0
TMEM173																						1.0				1.0									1.0			1.0		1.0	1.0							1.0
RBM38																						1.0				1.0									1.0			1.0		1.0	1.0			1.0				1.0
PTPRD-AS1																						1.0				1.0					1.0				1.0			1.0		1.0	1.0			1.0				1.0	1.0
CIZ1																						1.0				1.0									1.0			1.0		1.0	1.0							1.0
ZNF777																						1.0				1.0									1.0			1.0		1.0	1.0							1.0
GATSL3																						1.0		1.0		1.0									1.0			1.0		1.0	1.0							1.0
DSCC1																						1.0				1.0									1.0			1.0		1.0	1.0							1.0
C8orf89																						1.0											1.0									1.0
ZNF3																						1.0				1.0									1.0			1.0		1.0	1.0							1.0
ZNF71																						1.0				1.0									1.0			1.0		1.0	1.0							1.0
CHCHD6																						1.0				1.0									1.0			1.0		1.0	1.0							1.0
RAB3GAP1																						1.0				1.0									1.0			1.0		1.0	1.0							1.0
HYDIN																						1.0														1.0						1.0							1.0
SDE2																						1.0		1.0		1.0									1.0			1.0		1.0	1.0							1.0
RP1-151F17.2																								1.0	1.0		1.0
PCBD2																								1.0
RAB5C																								1.0			1.0								1.0
ANAPC7																								1.0							1.0				0.610220273963239
PLD2																								1.0
TMEM163																								1.0														1.0		1.0								1.0
SETD3																								1.0					1.0
CRIPAK																								1.0
MTCH2																								1.0
MPO																								1.0														1.0		1.0								1.0	1.0
GGH																								1.0			1.0
SRPK1																								1.0																		1.0
ZC3H4																								1.0			1.0
BAG6																								1.0			1.0
AMDHD2																								1.0			1.0
CDCA7																								1.0
NARF																								1.0
TGM1																								1.0
SLC30A5																								1.0
MYH14																								1.0														1.0		1.0								1.0
MED1																								1.0			1.0
WDR31																								1.0			1.0
CDC42SE2																								1.0
CBL																									1.0									1.0
PTPDC1																									1.0													1.0		1.0				1.0
ZNF205																									1.0
TPM2																									1.0
TNFRSF6B																									1.0
ACSF3																									1.0
KLRC1																									1.0
PPP1R3E																									1.0
DCAF4																									1.0
CCDC6																									1.0
DFNA5																									1.0				1.0
RMI1																									1.0
PKP4																									1.0
ATR																									1.0
HOOK2																												1.0																			1.0
MAN1B1																												1.0																			1.0
RP4-761J14.10																												1.0			1.0				1.0												1.0
GLT8D1																													1.0
RP11-774O3.3																													1.0									1.0		1.0				1.0
ANKRD22																													1.0
FOLR1																													1.0
UBE2R2																													1.0						1.0
LENG8																													1.0				1.0		1.0									1.0
CRYGS																													1.0															1.0
TTC38																													1.0
HEYL																													1.0
TIGD6																													1.0
RNF4																													1.0
SF3B2																													0.105906653950496							1.0
ATIC																													1.0															1.0
OSMR																													1.0
IMPACT																													1.0
CHMP1B																													1.0				1.0
CDH24																													1.0
TEX40																													1.0
ACBD4																													1.0	1.0						1.0		1.0		1.0			1.0					1.0
LRRC3																													1.0									1.0		1.0								1.0
KRR1																													1.0
RP11-572O6.1																														0.612645514724365				0.814159292017642									1.0
LINC02175																															1.0														1.0
MARK3																															1.0														1.0
TUBAL3																															1.0							1.0		1.0				1.0	1.0
RGS14																															1.0				1.0
IFITM3																															1.0														1.0
SCAND1																															1.0				1.0									1.0
TTC21A																															1.0				1.0			1.0		1.0				1.0
CCDC146																															1.0				1.0			1.0		1.0				1.0					1.0
PARP10																															1.0														1.0
RP11-383I23.2																															1.0														1.0
NSUN7																															1.0				1.0
DAPK1																															1.0				0.610220273963239
VHL																															1.0														1.0				1.0
COQ8A																																1.0						1.0		1.0								1.0
NSL1																																	1.0																1.0
LRP6																																	1.0
RP11-227G15.10																																	1.0
MTMR9																																	1.0
MCM6																																	1.0
DNAJC24																																	1.0					1.0		1.0				1.0
TBC1D9B																																	1.0
PRKD2																																	1.0
CNTF																																	1.0
SP110																																	1.0
RUFY3																																	1.0
CDKL3																																	1.0
ABCB9																																	1.0
EIF3A																																	1.0
LSM7																																	1.0
UBE2D1																																		1.0
RP11-54G14.1																																		1.0
PIGX																																		1.0
KIAA0040																																		1.0
NPEPL1																																		1.0
SPATA22																																		1.0
BUD31																																			1.0									1.0
ZNF304																																			1.0									1.0
NUBP2																																			1.0									1.0
FGFRL1																																			1.0									1.0
SNHG18																																			1.0									1.0
PCYOX1																																			1.0									1.0
CISD3																																			1.0
PHTF2																																			1.0														1.0
DIXDC1																																			1.0
RNF208																																			1.0
GTF2F1																																			1.0			1.0		1.0				1.0
STBD1																																			1.0
F11R																																			1.0
SERPINI2																																			1.0
RAB39A																																			1.0
EEF1G																																			1.0
RP11-446N19.1																																			1.0									1.0
DTNBP1																																			1.0
BTAF1																																			1.0			1.0		1.0				1.0
NBEA																																				1.0
NICN1																																				1.0
CEP83																																				0.582669073727171
SLAMF8																																				0.582669073727171
ZBTB4																																						1.0		1.0				1.0
CHPF																																						1.0		1.0								1.0
GGA1																																						1.0		1.0				1.0
OAS2																																						1.0		1.0								1.0
MPDZ																																						1.0		1.0								1.0
TIMM10B																																						1.0		1.0								1.0
HACD2																																						1.0		1.0								1.0
RNF207																																						1.0		1.0				1.0
ZKSCAN5																																						1.0		1.0				1.0
SPOP																																						1.0		1.0				1.0
CCDC110																																						1.0		1.0								1.0
RP11-798G7.6																																						1.0		1.0								1.0
LIMD2																																						1.0		1.0				1.0
P4HA2																																						1.0		1.0								1.0
SYN2																																						1.0		1.0				1.0					1.0
ARFIP2																																						1.0		1.0				1.0
SUGT1																																						1.0		1.0				1.0
SNRPG																																						1.0		1.0								1.0	1.0
GPR156																																						1.0
DDX10																																						1.0		1.0				1.0
CMTR2																																						1.0		1.0				1.0
NFS1																																						1.0		1.0				1.0
PARN																																						1.0		1.0				1.0
UBE2Q1																																						1.0		1.0				1.0
ANAPC4																																						1.0		1.0								1.0
RP11-188D8.1																																						1.0		1.0				1.0
KLHL23																																						1.0		1.0								1.0
RP3-355L5.5																																						1.0		1.0				1.0
ORAOV1																																						1.0		1.0				1.0
MRPL10																																							1.0
RPH3AL																																							1.0
KIF16B																																										1.0
LRRC59																																										1.0
TBC1D2B																																										1.0							1.0
CLDN9																																										1.0
NCALD																																										1.0
NAT2																																										1.0
RP11-54O7.1																																										0.573770491814972
ASCL5																																										0.573770491814972
RP11-70D24.2																																										1.0
PRKCQ																																										1.0							1.0
RP5-828H9.1																																										1.0
FASTK																																											1.0
CAMK2N2																																												1.0					1.0
ALDH6A1																																												1.0
SPATA7																																												1.0
ZNF514																																												1.0
ZNF227																																													1.0
ZNF433																																																	1.0
SSR3																																																	1.0
QTRT1																																																	1.0
ZFYVE26																																																	1.0
STN1																																																	1.0
RPS29																																																	1.0
DHX32																																																	1.0
RP11-93H24.3																																																	1.0
LINC01750																																																	1.0
SEPT9																																																	1.0
SERPIND1																																																	1.0
DHODH																																																	1.0
CENPE																																																	1.0
PBLD																																																	1.0
NRIP2																																																	1.0
PPHLN1																																																	1.0
AC093627.10																																																	1.0
ZADH2																																																	1.0
RFX8																																																	1.0
INTS4
NFE2L2
RP5-933K21.3
SLC25A27
PHYHIP
CRAT
SLC12A9
KCTD12
THSD4
SLC5A6
PRDX5
LRRC58
ETFDH
ELOVL4
PDE12
EEF1E1
SFXN3
RRP9
TRIM55
COX6A1
RP11-504A18.1
SNAP91
CCDC78
SNAPC5
SEMA5A
KCNK5
MRPL20
CABLES1
AQP11
ZBTB49
RP11-54O7.17
MYL4
AC004069.2
IFT81
CTD-2619J13.19
SEC14L4
EIF5
CETP
RP3-486I3.7
PRPF4B
SOX6
CCDC144NL
DAND5
BAZ2B
FAM133B
LRRC34
SLC2A1
PPP1R12B
PARG
PIGBOS1
TSLP
SMC4
C2CD5
NPDC1
AIDA
ZNF565
ATP1B2
PA2G4
RP11-118B22.4
TMEM167A
PPP2R1A
RP11-254F7.2
BCL2L1
SLC7A9
PARP3
MSTO1
LAMA5
MLF1
RAD54B
ABCA1
STAC2
GPR61
NPIPA2
G6PC3
CTD-2349P21.5
COMTD1
ANKRD9
TMTC4
AMT
C17orf58
C1orf220
AP1M1
GPX1
DNAJC27
UBN1
UFC1
SLC38A9
F7
CTAGE5
C6orf62
VPS52
SUMO3
SLC9A8
TTLL6
CNTNAP1
CTD-2054N24.2
MGRN1
RELA
SRR
MRO
CCIN
[truncated: 83 more columns]
