# Supplementary material for: Mapping drug biology to disease genetics to discover drug impacts on the human phenome
Source: Bioinform Adv. 2024 Mar 9;4(1):vbae038. doi: 10.1093/bioadv/vbae038 (PMC11087821; doi:10.1093/bioadv/vbae038)
Supplement: vbae038_Supplementary_Data [file vbae038_supplementary_data.zip › supp table 1 drug_gene_hits.txt]

	FGR	NFYA	M6PR	TFPI	RBM5	KDM1A	CDC27	THSD7A	PRKAR2B	MPO	GCFC2	RHBDD2	BAIAP2L1	PHTF2	GGCT	PAF1	ARHGAP44	CDKL3	TSR3	CDK11A	CYB561	SEC62	POMT2	ZNF200	CLCN6	BTBD7	CEP68	ERCC1	CALCOCO1	RNF14	POLA2	GLT8D1	RUFY3	TTC27	NCDN	ZFP64	SERPINB1	SLC7A9	OSBPL5	ZDHHC6	AKAP11	SNAPC1	NR1H3	TOMM34	BTN3A1	MIPEP	SH2D2A	VRK2	BRD9
gamma-Aminobutyric acid	1.0	1.0	1.0	1.0	1.0	1.0	1.0	1.0	1.0	1.0	1.0	1.0	1.0	1.0	1.0	1.0	1.0	1.0	1.0	1.0	1.0	1.0	1.0	1.0	1.0	1.0	1.0	1.0	1.0	1.0	1.0	1.0	1.0	1.0	1.0	1.0	1.0	1.0	1.0	1.0	1.0	1.0	1.0	1.0	1.0	1.0	1.0	1.0	1.0
Benzyl Alcohol	1.0	1.0	1.0	1.0	1.0	1.0	1.0	1.0	1.0	1.0	1.0	1.0	1.0	1.0	1.0	1.0	1.0	1.0	1.0	1.0	1.0	1.0	1.0	1.0	1.0	1.0	1.0	1.0	1.0	1.0	1.0	1.0	1.0	1.0	1.0	1.0	1.0	1.0	1.0	1.0	1.0	1.0	1.0	1.0	1.0	1.0	1.0	1.0	1.0
Betaine	1.0	1.0	1.0	1.0	1.0	1.0	1.0	1.0	1.0	1.0	1.0	1.0	1.0	1.0	1.0	1.0	1.0	1.0	1.0	1.0	1.0	1.0	1.0	1.0	1.0	1.0	1.0	1.0	1.0	1.0	1.0	1.0	1.0	1.0	1.0	1.0	1.0	0.0	1.0	1.0	1.0	1.0	1.0	1.0	1.0	1.0	1.0	1.0	1.0
Citric Acid	1.0	1.0	1.0	1.0	1.0	1.0	1.0	1.0	1.0	1.0	1.0	1.0	1.0	1.0	1.0	1.0	1.0	1.0	1.0	1.0	1.0	1.0	1.0	1.0	1.0	1.0	1.0	1.0	1.0	1.0	1.0	1.0	1.0	1.0	1.0	1.0	1.0	1.0	1.0	1.0	1.0	1.0	1.0	1.0	1.0	1.0	1.0	1.0	1.0
Salicylic Acid	1.0	1.0	1.0	1.0	1.0	1.0	1.0	1.0	1.0	1.0	1.0	1.0	1.0	1.0	1.0	1.0	1.0	1.0	1.0	1.0	1.0	1.0	1.0	1.0	1.0	1.0	1.0	1.0	1.0	1.0	1.0	1.0	1.0	1.0	1.0	1.0	1.0	1.0	1.0	1.0	1.0	1.0	1.0	1.0	1.0	1.0	1.0	1.0	1.0
Lactic Acid	1.0	1.0	1.0	1.0	1.0	1.0	1.0	1.0	1.0	1.0	1.0	1.0	1.0	1.0	1.0	1.0	1.0	1.0	1.0	1.0	1.0	1.0	1.0	1.0	1.0	0.57097284238179	1.0	1.0	1.0	1.0	1.0	1.0	1.0	1.0	1.0	1.0	0.7638690729161791	1.0	1.0	1.0	1.0	1.0	1.0	1.0	1.0	1.0	1.0	1.0	1.0
Dimethyl Sulfoxide	1.0	1.0	1.0	1.0	1.0	1.0	1.0	1.0	1.0	1.0	1.0	1.0	1.0	1.0	1.0	1.0	1.0	1.0	1.0	1.0	1.0	1.0	1.0	1.0	1.0	1.0	1.0	1.0	1.0	1.0	1.0	1.0	1.0	1.0	1.0	1.0	1.0	1.0	1.0	1.0	1.0	1.0	1.0	1.0	1.0	1.0	1.0	1.0	1.0
Dopamine	1.0	1.0	1.0	1.0	1.0	1.0	1.0	1.0	1.0	1.0	1.0	1.0	1.0	1.0	1.0	1.0	1.0	1.0	1.0	1.0	0.8763769208650809	1.0	1.0	1.0	1.0	1.0	1.0	1.0	1.0	1.0	1.0	1.0	1.0	1.0	1.0	1.0	1.0	1.0	1.0	1.0	1.0	1.0	1.0	1.0	0.314035063309985	1.0	1.0	1.0	1.0
Ethanolamine	1.0	1.0	1.0	1.0	1.0	1.0	1.0	1.0	1.0	1.0	1.0	1.0	1.0	1.0	1.0	1.0	1.0	1.0	1.0	1.0	1.0	1.0	1.0	1.0	1.0	1.0	1.0	1.0	1.0	1.0	1.0	1.0	1.0	1.0	1.0	1.0	1.0	1.0	1.0	1.0	1.0	1.0	1.0	1.0	1.0	1.0	1.0	1.0	1.0
Lindane	1.0	1.0	1.0	1.0	1.0	1.0	1.0	1.0	1.0	1.0	1.0	1.0	1.0	1.0	1.0	1.0	1.0	1.0	1.0	1.0	1.0	1.0	1.0	1.0	1.0	0.409610952143458	1.0	1.0	1.0	1.0	1.0	1.0	1.0	1.0	1.0	1.0	1.0	1.0	1.0	1.0	1.0	1.0	1.0	1.0	1.0	1.0	1.0	1.0	1.0
Glycine	1.0	1.0	1.0	1.0	1.0	1.0	1.0	1.0	1.0	1.0	1.0	1.0	1.0	1.0	1.0	1.0	1.0	1.0	1.0	1.0	1.0	1.0	1.0	1.0	1.0	0.8564592635726851	1.0	1.0	1.0	1.0	1.0	1.0	1.0	1.0	1.0	1.0	1.0	1.0	1.0	1.0	1.0	1.0	1.0	1.0	1.0	1.0	1.0	1.0	1.0
Histamine	1.0	1.0	1.0	1.0	1.0	1.0	1.0	1.0	1.0	1.0	1.0	1.0	1.0	1.0	1.0	1.0	1.0	1.0	1.0	1.0	1.0	1.0	1.0	1.0	1.0	1.0	1.0	1.0	1.0	1.0	1.0	1.0	1.0	1.0	1.0	1.0	1.0	1.0	1.0	1.0	1.0	1.0	1.0	1.0	1.0	1.0	1.0	1.0	1.0
Hydroquinone	1.0	1.0	1.0	1.0	1.0	1.0	1.0	1.0	1.0	1.0	1.0	1.0	1.0	1.0	1.0	1.0	1.0	1.0	1.0	1.0	1.0	1.0	1.0	1.0	1.0	1.0	1.0	1.0	1.0	1.0	1.0	1.0	1.0	1.0	1.0	1.0	1.0	1.0	1.0	1.0	1.0	1.0	1.0	1.0	1.0	1.0	1.0	1.0	1.0
Melatonin	1.0	1.0	1.0	1.0	1.0	1.0	1.0	1.0	1.0	1.0	1.0	1.0	1.0	1.0	1.0	1.0	1.0	1.0	1.0	1.0	1.0	1.0	1.0	1.0	1.0	1.0	1.0	1.0	1.0	1.0	1.0	1.0	1.0	1.0	1.0	1.0	1.0	1.0	1.0	1.0	1.0	1.0	1.0	1.0	1.0	1.0	1.0	1.0	1.0
Pyrazinamide	1.0	1.0	1.0	1.0	1.0	1.0	1.0	1.0	1.0	1.0	1.0	1.0	1.0	1.0	1.0	1.0	1.0	1.0	1.0	1.0	1.0	1.0	1.0	1.0	1.0	0.8643166880091558	1.0	0.9080531951132159	1.0	1.0	1.0	1.0	1.0	1.0	1.0	1.0	0.34258370542907396	1.0	1.0	1.0	0.573455333000886	0.23552629748248802	1.0	1.0	1.0	1.0	1.0	1.0	1.0
Pyridoxine	1.0	1.0	1.0	1.0	1.0	1.0	1.0	1.0	1.0	1.0	1.0	1.0	1.0	1.0	1.0	1.0	1.0	1.0	1.0	1.0	1.0	1.0	1.0	1.0	1.0	1.0	1.0	1.0	1.0	1.0	1.0	1.0	1.0	1.0	1.0	1.0	1.0	1.0	1.0	1.0	1.0	1.0	1.0	1.0	1.0	1.0	1.0	1.0	1.0
4-Aminopyridine	1.0	1.0	1.0	1.0	1.0	1.0	1.0	1.0	1.0	1.0	1.0	1.0	1.0	1.0	1.0	1.0	1.0	1.0	1.0	1.0	1.0	1.0	1.0	1.0	1.0	1.0	1.0	1.0	1.0	1.0	1.0	1.0	1.0	1.0	1.0	1.0	1.0	1.0	1.0	1.0	1.0	1.0	1.0	1.0	1.0	1.0	1.0	1.0	1.0
Phenytoin	1.0	1.0	1.0	1.0	1.0	1.0	1.0	1.0	1.0	1.0	1.0	1.0	1.0	1.0	1.0	1.0	1.0	1.0	1.0	1.0	1.0	1.0	1.0	1.0	1.0	1.0	1.0	1.0	1.0	1.0	1.0	1.0	1.0	1.0	1.0	1.0	1.0	1.0	1.0	1.0	1.0	1.0	1.0	1.0	1.0	1.0	1.0	1.0	1.0
Acetaminophen	1.0	0.0856459263572685	0.5726521742711479	1.0	1.0	1.0	1.0	1.0	1.0	0.31875739508909495	1.0	1.0	1.0	1.0	1.0	1.0	0.520979828532698	1.0	1.0	1.0	1.0	1.0	1.0	1.0	1.0	0.71326575893751	1.0	1.0	1.0	1.0	1.0	1.0	1.0	1.0	1.0	1.0	1.0	0.46373053390334495	1.0	0.3912896954980639	1.0	0.5853857490826899	1.0	1.0	1.0	1.0	1.0	1.0	1.0
Acetazolamide	1.0	1.0	1.0	1.0	1.0	1.0	1.0	1.0	1.0	1.0	1.0	1.0	1.0	1.0	1.0	1.0	1.0	1.0	1.0	1.0	1.0	1.0	1.0	1.0	1.0	1.0	1.0	1.0	1.0	1.0	0.7137160529772378	1.0	1.0	1.0	1.0	1.0	1.0	1.0	1.0	1.0	1.0	1.0	1.0	1.0	1.0	1.0	1.0	1.0	1.0
Albendazole	0.0	0.319357691501679	0.25122805064798803	1.0	0.46587619282252296	1.0	1.0	1.0	1.0	1.0	0.8447726849274442	1.0	1.0	1.0	1.0	1.0	1.0	0.7780779470403679	1.0	1.0	0.25122805064798803	1.0	0.25122805064798803	1.0	0.533267088639601	0.0	1.0	1.0	1.0	0.319357691501679	1.0	1.0	1.0	1.0	1.0	1.0	0.88710469861578	1.0	1.0	1.0	1.0	1.0	1.0	1.0	1.0	1.0	1.0	1.0	0.25122805064798803
Alprazolam	1.0	1.0	1.0	1.0	1.0	1.0	1.0	1.0	1.0	1.0	1.0	1.0	1.0	1.0	1.0	1.0	1.0	1.0	1.0	1.0	1.0	1.0	1.0	1.0	1.0	1.0	1.0	1.0	1.0	1.0	1.0	1.0	1.0	1.0	1.0	1.0	1.0	1.0	1.0	1.0	1.0	1.0	1.0	1.0	0.6729322785213959	1.0	1.0	1.0	1.0
Altretamine	1.0	1.0	1.0	1.0	1.0	1.0	1.0	1.0	1.0	1.0	1.0	1.0	1.0	1.0	1.0	1.0	1.0	1.0	1.0	1.0	1.0	1.0	1.0	1.0	1.0	1.0	1.0	1.0	1.0	1.0	0.628070126619969	1.0	1.0	1.0	1.0	1.0	0.0	1.0	1.0	1.0	1.0	1.0	1.0	1.0	1.0	1.0	1.0	1.0	1.0
Amantadine	1.0	1.0	1.0	1.0	1.0	1.0	1.0	1.0	1.0	1.0	1.0	1.0	1.0	1.0	1.0	1.0	1.0	1.0	1.0	1.0	1.0	1.0	1.0	1.0	1.0	1.0	1.0	1.0	1.0	1.0	1.0	1.0	1.0	1.0	1.0	1.0	1.0	1.0	1.0	1.0	1.0	1.0	1.0	1.0	1.0	1.0	1.0	1.0	1.0
Diatrizoic acid	1.0	1.0	1.0	1.0	1.0	1.0	1.0	1.0	1.0	1.0	1.0	1.0	1.0	1.0	1.0	1.0	1.0	1.0	1.0	1.0	1.0	1.0	1.0	1.0	1.0	1.0	1.0	1.0	1.0	1.0	1.0	1.0	1.0	1.0	1.0	1.0	1.0	1.0	1.0	1.0	1.0	1.0	1.0	1.0	1.0	1.0	1.0	1.0	1.0
Amifostine	1.0	1.0	1.0	1.0	1.0	1.0	1.0	1.0	1.0	1.0	1.0	1.0	1.0	1.0	1.0	1.0	1.0	1.0	1.0	1.0	1.0	1.0	1.0	1.0	1.0	1.0	1.0	1.0	1.0	1.0	1.0	1.0	1.0	1.0	1.0	1.0	1.0	1.0	1.0	1.0	1.0	1.0	1.0	1.0	1.0	1.0	1.0	1.0	1.0
Aminoglutethimide	0.785087658274961	1.0	1.0	1.0	1.0	1.0	1.0	1.0	1.0	1.0	1.0	1.0	1.0	1.0	1.0	1.0	1.0	1.0	1.0	1.0	1.0	1.0	1.0	1.0	1.0	1.0	1.0	1.0	1.0	1.0	1.0	1.0	1.0	1.0	1.0	1.0	1.0	1.0	1.0	1.0	1.0	1.0	1.0	1.0	1.0	1.0	1.0	1.0	1.0
Aminohippuric acid	1.0	1.0	1.0	1.0	1.0	1.0	1.0	1.0	1.0	1.0	1.0	1.0	1.0	1.0	1.0	1.0	1.0	1.0	1.0	1.0	1.0	1.0	1.0	1.0	1.0	1.0	1.0	1.0	1.0	1.0	1.0	1.0	1.0	1.0	1.0	1.0	1.0	1.0	1.0	1.0	1.0	1.0	1.0	1.0	1.0	1.0	1.0	1.0	1.0
Amisulpride	1.0	1.0	1.0	1.0	1.0	1.0	1.0	1.0	1.0	1.0	1.0	1.0	1.0	1.0	1.0	1.0	1.0	1.0	1.0	1.0	1.0	1.0	1.0	1.0	1.0	1.0	1.0	1.0	1.0	1.0	1.0	0.6729322785213959	1.0	1.0	1.0	1.0	1.0	1.0	1.0	1.0	1.0	1.0	1.0	1.0	1.0	1.0	1.0	1.0	1.0
Amlexanox	1.0	1.0	1.0	1.0	1.0	1.0	1.0	1.0	1.0	1.0	1.0	1.0	1.0	1.0	1.0	1.0	1.0	1.0	1.0	1.0	1.0	1.0	1.0	1.0	1.0	0.753684151943963	1.0	1.0	1.0	1.0	1.0	1.0	1.0	1.0	1.0	1.0	1.0	1.0	1.0	1.0	1.0	1.0	1.0	1.0	1.0	0.0	1.0	1.0	1.0
Amoxapine	1.0	1.0	0.269172911408558	1.0	0.2292226739489	0.9246274754548891	0.42880289769235497	0.939880620414182	0.24212983853340397	1.0	0.0	1.0	1.0	0.645924962995453	1.0	0.357196280542166	1.0	1.0	1.0	1.0	0.6814910356409051	1.0	0.26058228657637	1.0	0.0	0.0	0.33139378540250397	1.0	1.0	0.0567533246945755	0.190050038314415	1.0	1.0	1.0	1.0	1.0	0.0	1.0	0.3478076945166811	1.0	1.0	0.45031443040677205	1.0	1.0	0.8287036392902372	0.17339359323864198	1.0	1.0	1.0
Anastrozole	1.0	1.0	1.0	1.0	1.0	1.0	1.0	1.0	1.0	1.0	1.0	1.0	1.0	1.0	1.0	1.0	1.0	1.0	1.0	1.0	1.0	1.0	1.0	1.0	1.0	1.0	1.0	1.0	1.0	1.0	1.0	1.0	1.0	1.0	1.0	1.0	1.0	1.0	1.0	1.0	1.0	1.0	1.0	1.0	1.0	1.0	1.0	1.0	1.0
Aspirin	1.0	1.0	1.0	1.0	1.0	1.0	1.0	1.0	1.0	1.0	1.0	1.0	1.0	1.0	1.0	1.0	1.0	1.0	1.0	1.0	1.0	1.0	1.0	1.0	1.0	1.0	1.0	1.0	1.0	1.0	1.0	1.0	1.0	1.0	1.0	1.0	1.0	1.0	1.0	1.0	0.672932278521395	1.0	1.0	1.0	1.0	1.0	1.0	1.0	1.0
Atenolol	1.0	1.0	1.0	1.0	1.0	1.0	1.0	0.3623481499730589	1.0	1.0	1.0	1.0	1.0	1.0	1.0	1.0	0.48313086663074606	1.0	1.0	1.0	1.0	1.0	1.0	1.0	1.0	0.8454790166038699	1.0	1.0	1.0	1.0	1.0	1.0	1.0	1.0	1.0	1.0	1.0	1.0	1.0	1.0	1.0	1.0	1.0	1.0	1.0	1.0	1.0	1.0	1.0
Azathioprine	1.0	1.0	1.0	1.0	1.0	1.0	1.0	0.6851674108581479	1.0	1.0	1.0	1.0	1.0	1.0	1.0	1.0	1.0	1.0	1.0	1.0	1.0	1.0	1.0	1.0	1.0	1.0	1.0	1.0	1.0	1.0	1.0	1.0	1.0	1.0	1.0	1.0	1.0	1.0	1.0	1.0	1.0	1.0	1.0	1.0	1.0	1.0	1.0	1.0	1.0
Azelaic acid	1.0	1.0	1.0	1.0	1.0	0.523391772183308	1.0	1.0	1.0	1.0	1.0	1.0	1.0	1.0	1.0	1.0	1.0	1.0	1.0	1.0	1.0	1.0	1.0	1.0	1.0	1.0	1.0	1.0	1.0	1.0	1.0	1.0	1.0	1.0	1.0	1.0	0.628070126619969	1.0	1.0	1.0	1.0	1.0	1.0	1.0	1.0	1.0	1.0	1.0	1.0
Baclofen	1.0	1.0	1.0	1.0	1.0	1.0	1.0	1.0	1.0	1.0	1.0	1.0	1.0	1.0	1.0	1.0	1.0	1.0	1.0	1.0	1.0	1.0	1.0	1.0	1.0	1.0	1.0	1.0	1.0	1.0	1.0	0.0	1.0	1.0	1.0	1.0	1.0	1.0	1.0	1.0	1.0	1.0	1.0	1.0	1.0	1.0	1.0	1.0	1.0
Bendroflumethiazide	1.0	1.0	1.0	1.0	1.0	1.0	1.0	1.0	1.0	1.0	1.0	1.0	1.0	1.0	1.0	1.0	1.0	1.0	1.0	1.0	1.0	1.0	1.0	1.0	1.0	1.0	1.0	1.0	1.0	1.0	1.0	1.0	1.0	1.0	1.0	1.0	1.0	1.0	1.0	1.0	1.0	1.0	1.0	1.0	1.0	1.0	1.0	1.0	1.0
Benzocaine	1.0	1.0	1.0	1.0	1.0	1.0	1.0	1.0	1.0	1.0	1.0	1.0	1.0	1.0	1.0	1.0	1.0	1.0	1.0	1.0	1.0	1.0	1.0	1.0	1.0	1.0	1.0	1.0	1.0	1.0	1.0	1.0	1.0	1.0	1.0	1.0	1.0	1.0	1.0	1.0	1.0	1.0	1.0	1.0	1.0	1.0	1.0	1.0	1.0
Bepridil	0.0879298177268025	0.6481313345955471	0.6304195161210411	0.753542641588735	1.0	1.0	0.36004019997323106	1.0	1.0	1.0	0.0	1.0	0.0	0.478485377528528	1.0	0.181015844353357	1.0	1.0	1.0	0.18631486989156698	0.069272440436026	1.0	0.0365157050360447	0.6603897806235091	0.0	0.0	0.11083590469764501	0.232618565414803	1.0	0.117629478878884	0.11083590469764501	1.0	1.0	0.7180016459050459	0.0365157050360447	0.0	0.0	1.0	0.0	1.0	1.0	0.0	0.313432308869851	1.0	0.135415530380075	0.0	1.0	1.0	1.0
Betaxolol	1.0	1.0	1.0	1.0	1.0	1.0	1.0	1.0	1.0	1.0	1.0	1.0	1.0	1.0	1.0	1.0	1.0	1.0	1.0	1.0	1.0	1.0	1.0	1.0	1.0	1.0	1.0	1.0	1.0	1.0	1.0	1.0	1.0	1.0	1.0	1.0	0.538345822817117	1.0	1.0	1.0	1.0	1.0	1.0	1.0	1.0	1.0	1.0	1.0	1.0
Bicalutamide	1.0	1.0	1.0	1.0	1.0	1.0	1.0	1.0	1.0	1.0	1.0	1.0	1.0	1.0	1.0	1.0	1.0	1.0	1.0	1.0	1.0	1.0	1.0	1.0	1.0	0.7494018556261569	1.0	1.0	1.0	1.0	1.0	1.0	1.0	1.0	1.0	1.0	1.0	1.0	1.0	1.0	1.0	1.0	1.0	1.0	1.0	0.324863858596536	1.0	1.0	1.0
Bisacodyl	1.0	1.0	1.0	1.0	1.0	1.0	1.0	1.0	1.0	1.0	0.814164978951812	1.0	1.0	1.0	1.0	1.0	1.0	1.0	1.0	1.0	1.0	1.0	1.0	1.0	1.0	0.41563464261615607	1.0	1.0	1.0	1.0	1.0	1.0	1.0	1.0	1.0	1.0	0.662417711669526	1.0	1.0	1.0	1.0	1.0	1.0	1.0	1.0	1.0	1.0	1.0	1.0
Brimonidine	1.0	1.0	1.0	1.0	1.0	1.0	1.0	1.0	1.0	1.0	1.0	1.0	1.0	1.0	1.0	1.0	1.0	1.0	1.0	1.0	1.0	1.0	1.0	1.0	1.0	1.0	1.0	1.0	1.0	1.0	1.0	1.0	1.0	1.0	1.0	1.0	1.0	1.0	1.0	1.0	1.0	1.0	1.0	1.0	1.0	1.0	1.0	1.0	1.0
Bumetanide	1.0	1.0	1.0	1.0	1.0	1.0	1.0	1.0	1.0	1.0	1.0	1.0	1.0	1.0	1.0	1.0	1.0	1.0	1.0	1.0	1.0	1.0	1.0	1.0	1.0	1.0	1.0	1.0	1.0	1.0	1.0	1.0	1.0	1.0	1.0	1.0	1.0	1.0	1.0	1.0	1.0	1.0	1.0	1.0	1.0	1.0	1.0	1.0	1.0
Buspirone	1.0	0.352950071155314	0.186555483154446	0.42523501897664795	0.204382324261668	0.38123598220759397	1.0	0.254393840665154	0.709429277939186	1.0	0.0439209878755223	1.0	1.0	0.6108888769555949	1.0	1.0	0.22016090124945603	0.214751430806632	0.10517920780717999	0.0261695886091654	1.0	1.0	0.27802429719687	1.0	0.0261695886091654	0.0	1.0	0.47440131009506004	1.0	1.0	0.320592640038035	1.0	0.46655567281734006	1.0	0.9731482709754059	0.288320033311898	0.0	1.0	0.48482606265401296	1.0	1.0	0.0839665944679103	1.0	1.0	0.125242935145789	0.0	1.0	0.155029967963157	0.225816200846107
Busulfan	1.0	1.0	1.0	1.0	1.0	1.0	1.0	1.0	1.0	1.0	1.0	1.0	1.0	1.0	1.0	1.0	1.0	1.0	1.0	1.0	1.0	1.0	1.0	1.0	1.0	1.0	1.0	1.0	1.0	1.0	1.0	1.0	1.0	1.0	1.0	1.0	1.0	1.0	1.0	1.0	1.0	1.0	1.0	1.0	1.0	1.0	1.0	1.0	1.0
Butenafine	1.0	1.0	1.0	1.0	1.0	1.0	1.0	0.9398129631904649	1.0	1.0	1.0	1.0	1.0	1.0	1.0	1.0	1.0	1.0	1.0	1.0	1.0	1.0	1.0	1.0	0.0	0.0	1.0	0.668159709170199	1.0	1.0	1.0	1.0	1.0	1.0	1.0	1.0	0.3793712174214579	1.0	1.0	1.0	1.0	1.0	1.0	1.0	1.0	0.0	1.0	1.0	1.0
Caffeine	1.0	1.0	1.0	1.0	1.0	1.0	1.0	1.0	1.0	1.0	1.0	1.0	1.0	1.0	1.0	1.0	1.0	1.0	1.0	1.0	1.0	1.0	1.0	1.0	1.0	1.0	1.0	1.0	1.0	1.0	1.0	1.0	1.0	1.0	1.0	1.0	0.0	1.0	1.0	0.0	1.0	1.0	1.0	1.0	1.0	1.0	1.0	0.0	1.0
Verapamil	0.29795495464652194	1.0	0.82115175565155	0.0	0.789516033462653	1.0	0.105116339183264	1.0	1.0	1.0	0.0	1.0	0.8362096453254241	1.0	1.0	0.405145175560428	1.0	1.0	0.0416860703508829	0.87925109554932	0.152655933553465	1.0	0.48894704881329903	1.0	0.0789032822386896	0.0	0.0	0.29795495464652194	1.0	1.0	0.105116339183264	1.0	0.384042879971447	1.0	0.0244068702054392	0.0	0.0	1.0	0.0244068702054392	1.0	1.0	0.0	1.0	0.768906956331949	0.247922418402619	0.0	1.0	1.0	1.0
Candesartan cilexetil	0.104911491083517	0.711862245047428	0.047262802170399	1.0	1.0	0.22960674849778	0.0355511392426398	0.0573580024310474	1.0	1.0	0.0208892503310411	1.0	0.0573580024310474	0.104911491083517	1.0	0.0982496721827338	1.0	0.43854841809444706	1.0	0.689896957811851	0.0208892503310411	1.0	0.0	1.0	0.0	0.0	0.0662521230611782	0.489468231393651	1.0	0.4464223939210589	0.0741815110181066	1.0	1.0	0.299081012676178	0.142338838894044	1.0	0.0	1.0	0.9108751836339329	1.0	1.0	0.17218632714124898	0.0	1.0	0.0982496721827338	0.0	1.0	1.0	0.148020223926148
Candesartan	1.0	1.0	1.0	1.0	1.0	1.0	1.0	1.0	1.0	1.0	1.0	1.0	1.0	1.0	1.0	1.0	1.0	0.6465427774029591	1.0	1.0	0.666977125614164	1.0	1.0	1.0	1.0	1.0	1.0	1.0	1.0	1.0	1.0	1.0	1.0	1.0	1.0	1.0	1.0	1.0	1.0	1.0	1.0	1.0	1.0	1.0	1.0	1.0	1.0	1.0	1.0
Carbamazepine	1.0	1.0	1.0	1.0	1.0	1.0	1.0	1.0	1.0	1.0	1.0	1.0	1.0	1.0	1.0	1.0	1.0	1.0	1.0	1.0	1.0	1.0	1.0	1.0	1.0	0.57097284238179	1.0	1.0	1.0	1.0	1.0	1.0	1.0	1.0	1.0	1.0	1.0	1.0	1.0	1.0	1.0	1.0	1.0	1.0	1.0	1.0	1.0	1.0	1.0
Carisoprodol	1.0	1.0	1.0	1.0	1.0	1.0	1.0	1.0	1.0	1.0	1.0	1.0	1.0	1.0	1.0	1.0	1.0	1.0	1.0	1.0	1.0	1.0	1.0	1.0	1.0	1.0	1.0	1.0	1.0	1.0	1.0	1.0	1.0	1.0	1.0	1.0	1.0	1.0	1.0	1.0	1.0	1.0	1.0	1.0	1.0	1.0	1.0	1.0	1.0
Carmustine	1.0	1.0	0.8264080613420649	1.0	1.0	1.0	1.0	1.0	1.0	1.0	1.0	1.0	1.0	1.0	1.0	1.0	1.0	1.0	1.0	1.0	1.0	1.0	1.0	1.0	1.0	1.0	1.0	1.0	1.0	1.0	1.0	1.0	1.0	1.0	1.0	1.0	0.0	1.0	1.0	1.0	1.0	1.0	1.0	1.0	1.0	1.0	1.0	1.0	1.0
Celecoxib	0.971339685313167	0.5277352723674009	0.136536984047819	1.0	1.0	1.0	0.66859077995029	0.575331413697682	1.0	1.0	0.595192809522541	1.0	1.0	1.0	1.0	1.0	1.0	0.8361183560628341	1.0	1.0	0.7819346957919341	1.0	0.930973979307795	1.0	0.0	0.0	0.9176349252564499	1.0	1.0	1.0	1.0	1.0	1.0	1.0	1.0	1.0	0.0	1.0	1.0	1.0	1.0	1.0	1.0	1.0	1.0	1.0	1.0	1.0	0.6344142693131
Chlorambucil	1.0	1.0	1.0	1.0	1.0	1.0	1.0	1.0	1.0	1.0	1.0	1.0	1.0	1.0	1.0	1.0	0.790152739941252	1.0	1.0	1.0	1.0	1.0	1.0	1.0	1.0	1.0	1.0	1.0	1.0	1.0	1.0	1.0	0.25462302430539296	1.0	1.0	1.0	1.0	1.0	1.0	1.0	1.0	1.0	1.0	1.0	1.0	1.0	1.0	1.0	1.0
Nolvasan	0.125310242916925	1.0	0.29312969006503603	0.5287820067063079	1.0	0.5412195549673879	0.0425329656853252	0.649130815293951	1.0	1.0	0.0557458692266245	1.0	0.0425329656853252	1.0	1.0	0.0760989652609009	1.0	1.0	1.0	0.771716335627943	0.0	1.0	0.0	1.0	0.0	0.0	0.0253254083314504	1.0	1.0	0.21505474045811102	0.252217137461566	1.0	1.0	0.701831210727836	0.110835904697646	0.39375017157490405	0.0	1.0	0.230752115776762	1.0	1.0	0.0	0.131762963626568	1.0	0.42621680155468	0.0557458692266245	1.0	1.0	1.0
Chlorpromazine	1.0	1.0	0.22222638504423897	0.311767662130851	1.0	1.0	0.434171370978621	0.273690984808573	0.256142657739576	1.0	0.0	1.0	0.0812159646491402	0.14546583314086498	1.0	0.0883568759606103	0.32002381302745697	1.0	1.0	0.135101126662995	0.588318852783262	1.0	0.0459563507282904	1.0	0.0	0.0	0.409823075888742	0.0812159646491402	1.0	0.161457616097683	0.129562599793903	1.0	1.0	0.14546583314086498	0.0	0.0343834010923341	0.0	1.0	0.454026597556606	1.0	1.0	0.0	0.468820118211588	0.992157304704604	0.28423035271299896	0.0	1.0	0.513408822850111	1.0
Chlorpropamide	1.0	1.0	0.7638690729161791	1.0	1.0	1.0	1.0	1.0	1.0	1.0	1.0	1.0	1.0	1.0	1.0	1.0	1.0	1.0	1.0	1.0	1.0	1.0	1.0	1.0	1.0	1.0	1.0	0.588815743706221	1.0	1.0	1.0	1.0	1.0	1.0	1.0	1.0	1.0	1.0	1.0	1.0	1.0	1.0	1.0	1.0	1.0	1.0	1.0	1.0	1.0
Chlorthalidone	1.0	1.0	1.0	1.0	1.0	1.0	1.0	1.0	1.0	1.0	1.0	1.0	1.0	1.0	1.0	1.0	1.0	1.0	1.0	1.0	1.0	1.0	1.0	1.0	1.0	1.0	1.0	1.0	1.0	1.0	1.0	1.0	1.0	1.0	1.0	1.0	1.0	1.0	1.0	1.0	1.0	1.0	1.0	1.0	1.0	1.0	1.0	1.0	1.0
Chlorzoxazone	1.0	1.0	1.0	1.0	1.0	1.0	1.0	1.0	1.0	1.0	1.0	1.0	1.0	1.0	1.0	1.0	1.0	1.0	1.0	1.0	1.0	1.0	1.0	1.0	1.0	1.0	1.0	1.0	1.0	1.0	1.0	1.0	1.0	1.0	1.0	1.0	1.0	1.0	1.0	1.0	1.0	1.0	1.0	1.0	1.0	1.0	1.0	1.0	1.0
Cilostazol	1.0	1.0	1.0	1.0	1.0	1.0	1.0	1.0	1.0	1.0	1.0	1.0	1.0	1.0	1.0	1.0	1.0	1.0	1.0	1.0	1.0	1.0	1.0	1.0	1.0	1.0	1.0	1.0	1.0	1.0	1.0	1.0	1.0	1.0	1.0	1.0	1.0	1.0	1.0	1.0	1.0	1.0	1.0	1.0	1.0	1.0	1.0	1.0	1.0
Cimetidine	1.0	1.0	1.0	1.0	1.0	1.0	1.0	1.0	1.0	1.0	1.0	1.0	1.0	1.0	1.0	1.0	1.0	1.0	1.0	1.0	1.0	1.0	1.0	1.0	1.0	1.0	1.0	1.0	1.0	1.0	1.0	1.0	1.0	1.0	1.0	1.0	1.0	1.0	1.0	1.0	1.0	1.0	1.0	1.0	1.0	1.0	1.0	1.0	1.0
Cinoxacin	1.0	1.0	1.0	1.0	1.0	1.0	1.0	1.0	1.0	1.0	1.0	1.0	1.0	1.0	1.0	1.0	1.0	1.0	1.0	1.0	1.0	1.0	1.0	1.0	1.0	1.0	1.0	1.0	1.0	1.0	1.0	0.0	1.0	1.0	1.0	1.0	1.0	0.9421051899299541	1.0	1.0	1.0	1.0	1.0	1.0	1.0	1.0	1.0	1.0	1.0
Ciprofloxacin	1.0	1.0	1.0	1.0	1.0	1.0	1.0	1.0	1.0	1.0	1.0	1.0	1.0	1.0	1.0	0.5981620253523521	1.0	1.0	1.0	1.0	1.0	1.0	1.0	1.0	1.0	1.0	1.0	1.0	1.0	1.0	1.0	1.0	1.0	1.0	1.0	1.0	1.0	1.0	1.0	1.0	1.0	1.0	1.0	1.0	1.0	1.0	1.0	1.0	1.0
Platinum, diamminedichloro-	1.0	1.0	0.531595404976149	1.0	1.0	1.0	1.0	1.0	0.785087658274961	1.0	1.0	1.0	1.0	1.0	1.0	1.0	0.599748662024379	1.0	1.0	1.0	1.0	1.0	1.0	1.0	1.0	1.0	1.0	1.0	1.0	1.0	1.0	1.0	1.0	1.0	1.0	1.0	1.0	1.0	1.0	1.0	1.0	1.0	1.0	0.842279474440687	0.20260326665160297	1.0	1.0	0.954375735095467	1.0
Clofazimine	1.0	1.0	1.0	1.0	1.0	1.0	1.0	1.0	1.0	1.0	0.77788501920825	1.0	1.0	1.0	1.0	0.5138755581436111	1.0	1.0	1.0	1.0	1.0	1.0	1.0	1.0	0.77788501920825	0.0	1.0	1.0	1.0	1.0	1.0	1.0	1.0	1.0	1.0	1.0	0.0	1.0	1.0	1.0	1.0	1.0	1.0	1.0	0.9421051899299541	0.959029235258037	1.0	1.0	1.0
Clomifene	0.7489384036436469	1.0	0.390481427233081	1.0	1.0	0.31424455968310805	0.0715885402682336	0.09852080417568701	1.0	1.0	0.06147505317650599	1.0	0.178429013244314	0.0	1.0	0.0	1.0	0.41578944136573404	1.0	0.42207146230268894	0.172447000083518	1.0	0.0	1.0	0.0	0.0	0.25170749349273897	0.167072841563933	1.0	0.466631871967391	0.0376842075971981	1.0	1.0	0.14891019861906502	0.539115988514995	0.695983611215279	0.0	1.0	0.0715885402682336	1.0	1.0	0.0376842075971981	0.0715885402682336	1.0	0.0376842075971981	0.0221671809395283	1.0	1.0	0.880283736667789
Clomipramine	1.0	1.0	0.633649429775223	0.8223901657952081	1.0	1.0	0.36000492266576795	0.25693777907180604	0.12837911393175502	1.0	0.0	1.0	0.187119338241703	0.154592550471131	1.0	0.0489829388178485	1.0	1.0	1.0	0.48922376331674206	1.0	1.0	0.0584251280576716	0.8243420411887091	0.0215584711654452	0.0	0.30839130093984496	0.0684669469425838	1.0	0.23744682325885003	0.0584251280576716	1.0	1.0	0.38258078778881394	0.0	0.201436964952128	0.0	1.0	0.520648890099451	1.0	1.0	0.0365866093176681	0.7709770961568259	1.0	0.331891197935769	0.0	1.0	0.408722425132301	1.0
Clonidine	1.0	1.0	1.0	1.0	1.0	1.0	1.0	1.0	1.0	1.0	1.0	1.0	1.0	1.0	1.0	1.0	1.0	1.0	1.0	1.0	1.0	1.0	1.0	1.0	1.0	1.0	1.0	1.0	1.0	1.0	1.0	1.0	1.0	1.0	1.0	1.0	1.0	1.0	1.0	1.0	1.0	1.0	1.0	1.0	1.0	1.0	1.0	1.0	1.0
Clotrimazole	0.6837860249491661	1.0	0.333488562807082	1.0	1.0	1.0	0.8966242497264392	0.261695886091654	1.0	1.0	0.851544145847738	1.0	1.0	1.0	1.0	1.0	1.0	0.582985884857647	1.0	1.0	0.6729322785214029	1.0	0.667324509533727	1.0	0.261695886091654	0.0	1.0	1.0	1.0	1.0	1.0	1.0	0.0	1.0	1.0	1.0	0.333488562807082	1.0	1.0	1.0	1.0	1.0	1.0	1.0	1.0	1.0	1.0	1.0	1.0
N-ethyl-N-(2-methylphenyl)but-2-enamide	1.0	1.0	1.0	1.0	1.0	1.0	1.0	1.0	1.0	1.0	1.0	1.0	1.0	1.0	1.0	1.0	1.0	1.0	1.0	1.0	1.0	1.0	1.0	1.0	1.0	1.0	1.0	1.0	1.0	1.0	1.0	1.0	1.0	1.0	1.0	1.0	1.0	1.0	1.0	1.0	1.0	1.0	1.0	1.0	1.0	1.0	1.0	1.0	1.0
Cyclophosphamide	1.0	1.0	1.0	1.0	1.0	1.0	1.0	1.0	1.0	1.0	1.0	1.0	1.0	1.0	1.0	1.0	1.0	1.0	1.0	1.0	1.0	1.0	1.0	1.0	1.0	1.0	1.0	1.0	1.0	1.0	1.0	1.0	1.0	1.0	1.0	1.0	1.0	1.0	1.0	1.0	1.0	1.0	1.0	1.0	1.0	1.0	1.0	1.0	1.0
Cyproheptadine	1.0	1.0	0.0588815743706221	1.0	1.0	1.0	0.775311255383614	0.34892784812220806	0.36199115672185495	1.0	0.0	1.0	0.595147095789084	0.27439956988251296	1.0	0.24156543331537303	1.0	1.0	0.676179237645745	0.313338754965617	0.6320452540036401	1.0	0.093741809943279	1.0	0.0355511392426398	0.0	0.701509390989147	0.26718149652761	1.0	0.0355511392426398	0.639116586133386	1.0	1.0	0.8285456921267059	1.0	0.767069253003077	0.0	1.0	0.21379089030180498	1.0	1.0	1.0	1.0	1.0	0.11975913431313001	0.0355511392426398	1.0	1.0	1.0
Dapsone	1.0	1.0	1.0	1.0	1.0	1.0	1.0	1.0	1.0	1.0	1.0	1.0	1.0	1.0	1.0	1.0	1.0	1.0	1.0	1.0	1.0	1.0	1.0	1.0	1.0	1.0	1.0	1.0	1.0	1.0	1.0	1.0	1.0	1.0	1.0	1.0	1.0	1.0	1.0	1.0	1.0	1.0	1.0	1.0	1.0	1.0	1.0	1.0	1.0
Deferiprone	1.0	1.0	1.0	1.0	1.0	1.0	1.0	1.0	1.0	1.0	1.0	1.0	1.0	1.0	1.0	1.0	1.0	1.0	1.0	1.0	1.0	1.0	1.0	1.0	1.0	1.0	1.0	1.0	1.0	1.0	1.0	1.0	1.0	1.0	1.0	1.0	1.0	1.0	1.0	1.0	1.0	1.0	1.0	1.0	1.0	1.0	1.0	1.0	1.0
Diazepam	1.0	1.0	1.0	0.7650019895982991	1.0	1.0	1.0	1.0	1.0	1.0	0.617099469386433	1.0	1.0	1.0	1.0	0.12235132336752601	1.0	0.95186793801213	1.0	0.20935670887332303	1.0	1.0	1.0	0.8138103774801431	0.0	0.0	1.0	1.0	1.0	1.0	0.231665210638513	1.0	1.0	1.0	1.0	1.0	0.12235132336752601	1.0	1.0	1.0	1.0	0.0	1.0	1.0	1.0	0.20935670887332303	1.0	1.0	1.0
Diazoxide	1.0	1.0	1.0	1.0	1.0	1.0	1.0	1.0	1.0	1.0	1.0	1.0	1.0	1.0	1.0	1.0	1.0	1.0	1.0	1.0	1.0	1.0	1.0	1.0	1.0	1.0	1.0	1.0	1.0	1.0	1.0	1.0	1.0	1.0	1.0	1.0	1.0	1.0	1.0	1.0	1.0	1.0	1.0	1.0	1.0	1.0	1.0	1.0	1.0
Dichlorphenamide	1.0	1.0	1.0	1.0	1.0	1.0	1.0	1.0	1.0	1.0	1.0	1.0	1.0	1.0	1.0	1.0	1.0	1.0	1.0	1.0	1.0	1.0	1.0	1.0	1.0	1.0	1.0	1.0	1.0	1.0	1.0	1.0	1.0	1.0	1.0	1.0	1.0	1.0	1.0	1.0	1.0	1.0	1.0	1.0	1.0	1.0	1.0	1.0	1.0
Dicyclomine	0.15101562847212602	0.835586704612265	0.0602625921063936	0.18372582252155104	1.0	1.0	0.404021718878343	1.0	1.0	1.0	0.0271500054734857	1.0	0.0923632539147013	1.0	1.0	0.595312206274697	1.0	1.0	1.0	0.6347195697314431	0.0	1.0	0.0271500054734857	1.0	0.0830780590767155	0.0	0.0271500054734857	0.0271500054734857	1.0	0.0830780590767155	1.0	1.0	0.21119317123186399	1.0	0.177558627813849	0.29160398735927195	0.0	1.0	0.07260926319306	1.0	1.0	0.0	1.0	1.0	0.738663289520202	0.0	1.0	1.0	1.0
Pentetic acid	1.0	1.0	1.0	1.0	1.0	1.0	1.0	1.0	0.7295764097100741	1.0	0.39667586944419103	1.0	1.0	1.0	1.0	1.0	1.0	1.0	1.0	1.0	1.0	1.0	1.0	1.0	0.5859984434971011	0.353289446223733	1.0	1.0	1.0	1.0	1.0	1.0	1.0	1.0	1.0	1.0	0.484511240535424	1.0	1.0	1.0	1.0	0.424371707175655	1.0	1.0	1.0	0.7295764097100741	1.0	1.0	1.0
Diflunisal	1.0	1.0	1.0	1.0	1.0	1.0	1.0	1.0	1.0	1.0	1.0	1.0	1.0	1.0	1.0	1.0	1.0	1.0	1.0	1.0	1.0	1.0	1.0	1.0	1.0	1.0	1.0	1.0	1.0	1.0	1.0	1.0	1.0	1.0	1.0	1.0	1.0	1.0	1.0	1.0	1.0	1.0	1.0	1.0	1.0	1.0	1.0	1.0	1.0
Dimercaprol	1.0	1.0	1.0	1.0	1.0	1.0	1.0	0.47105259496497703	0.655896018305675	1.0	1.0	1.0	1.0	1.0	1.0	1.0	1.0	0.8213224732722672	1.0	1.0	1.0	1.0	1.0	1.0	0.0	1.0	1.0	1.0	1.0	1.0	1.0	1.0	1.0	1.0	1.0	1.0	0.37188362760392896	1.0	1.0	1.0	1.0	1.0	1.0	1.0	0.0	1.0	1.0	1.0	1.0
Diphenhydramine	1.0	1.0	1.0	1.0	1.0	1.0	1.0	1.0	0.0	1.0	0.905870374932652	1.0	1.0	1.0	1.0	1.0	1.0	1.0	1.0	1.0	1.0	1.0	1.0	1.0	1.0	0.584251280576749	1.0	1.0	1.0	1.0	1.0	1.0	1.0	1.0	1.0	1.0	0.353289446223733	1.0	1.0	1.0	1.0	1.0	1.0	1.0	0.9421051899299541	1.0	1.0	1.0	1.0
Dipyridamole	1.0	1.0	1.0	1.0	1.0	1.0	1.0	1.0	1.0	1.0	0.0	1.0	1.0	1.0	1.0	1.0	1.0	1.0	1.0	1.0	0.772217368795048	1.0	1.0	1.0	1.0	0.20705608569889103	1.0	1.0	1.0	1.0	1.0	1.0	1.0	1.0	1.0	1.0	0.324863858596536	1.0	1.0	1.0	1.0	1.0	1.0	1.0	0.539747765064045	0.20705608569889103	1.0	1.0	0.7194257814010709
Disopyramide	1.0	1.0	1.0	1.0	1.0	1.0	1.0	1.0	1.0	1.0	1.0	1.0	1.0	1.0	1.0	1.0	1.0	1.0	1.0	1.0	1.0	1.0	1.0	1.0	1.0	1.0	1.0	1.0	1.0	1.0	1.0	1.0	1.0	1.0	1.0	1.0	1.0	1.0	1.0	1.0	1.0	1.0	1.0	1.0	1.0	1.0	1.0	1.0	1.0
Disulfiram	1.0	1.0	0.534819540134909	1.0	1.0	1.0	1.0	1.0	1.0	1.0	1.0	1.0	1.0	1.0	1.0	1.0	1.0	1.0	1.0	1.0	1.0	1.0	1.0	1.0	0.7327484810566309	0.0	0.978142000473722	1.0	1.0	1.0	1.0	1.0	0.607809799954809	1.0	1.0	1.0	1.0	1.0	1.0	1.0	1.0	1.0	1.0	1.0	0.307208214107594	1.0	1.0	1.0	1.0
Valproic acid	1.0	1.0	1.0	1.0	1.0	1.0	1.0	1.0	1.0	1.0	1.0	1.0	1.0	1.0	1.0	1.0	1.0	1.0	1.0	1.0	1.0	1.0	1.0	1.0	1.0	1.0	1.0	1.0	1.0	1.0	1.0	1.0	1.0	1.0	1.0	1.0	1.0	1.0	1.0	1.0	1.0	1.0	1.0	1.0	1.0	1.0	1.0	1.0	1.0
Domperidone	1.0	1.0	0.136897715841871	0.48372149116207896	0.842470545506984	1.0	0.998783565259562	1.0	1.0	1.0	0.0615755026098009	1.0	0.584054430414798	1.0	1.0	0.439448427251675	1.0	0.662019863194022	0.6089097659836851	0.690431699475854	0.0273867787770335	1.0	0.28975803846557396	1.0	0.167634375432376	0.0	0.463426587823576	0.0	1.0	0.271286834796588	1.0	1.0	1.0	1.0	0.09830662851443	0.0750681426239007	0.16065131131570498	1.0	0.16065131131570498	1.0	1.0	0.0460687134440075	1.0	1.0	0.41153788538606895	0.0615755026098009	1.0	1.0	1.0
Droperidol	1.0	1.0	0.291802492456203	1.0	1.0	1.0	0.618080939715487	1.0	1.0	1.0	0.371439322194612	1.0	1.0	1.0	1.0	1.0	1.0	1.0	1.0	1.0	0.244068702054392	1.0	1.0	1.0	0.75309349038288	0.0	1.0	0.7690654611673091	1.0	1.0	1.0	1.0	1.0	1.0	1.0	0.426935886675206	0.680040718083241	1.0	0.618080939715487	1.0	1.0	1.0	1.0	1.0	0.244068702054392	0.0942105189929954	1.0	1.0	1.0
Dyphylline	1.0	1.0	1.0	1.0	1.0	1.0	1.0	1.0	1.0	1.0	1.0	1.0	1.0	1.0	1.0	1.0	1.0	1.0	1.0	1.0	1.0	1.0	1.0	1.0	1.0	1.0	1.0	1.0	1.0	1.0	1.0	1.0	1.0	1.0	1.0	1.0	1.0	1.0	1.0	1.0	1.0	1.0	1.0	1.0	1.0	1.0	1.0	1.0	1.0
Ethacrynic acid	1.0	1.0	0.5905526633041751	1.0	1.0	1.0	0.0695280582974136	0.12594989170186502	1.0	1.0	0.597399063585324	1.0	1.0	1.0	1.0	0.0	1.0	0.6276342694883801	1.0	0.8627531982399801	0.0436159810152756	1.0	0.0436159810152756	1.0	0.0	0.0	0.5282096043958739	1.0	1.0	1.0	0.0436159810152756	1.0	1.0	1.0	1.0	1.0	0.107669164563423	1.0	1.0	1.0	1.0	0.606071959211551	0.20555022325744604	1.0	0.0908783141411531	0.0436159810152756	1.0	1.0	0.3318106329313039
Ethotoin	1.0	1.0	1.0	1.0	1.0	1.0	1.0	1.0	1.0	1.0	1.0	1.0	1.0	1.0	1.0	1.0	1.0	1.0	1.0	1.0	1.0	1.0	1.0	1.0	1.0	1.0	1.0	1.0	1.0	1.0	1.0	1.0	1.0	1.0	1.0	1.0	0.44862151901426395	1.0	1.0	1.0	1.0	1.0	1.0	1.0	1.0	1.0	1.0	1.0	1.0
Etidronic acid	1.0	1.0	1.0	1.0	1.0	1.0	1.0	1.0	1.0	1.0	1.0	1.0	1.0	1.0	1.0	1.0	1.0	1.0	1.0	1.0	1.0	1.0	1.0	1.0	1.0	1.0	1.0	1.0	1.0	1.0	1.0	1.0	1.0	1.0	1.0	1.0	1.0	1.0	1.0	1.0	1.0	1.0	1.0	1.0	1.0	1.0	1.0	1.0	1.0
Etodolac	1.0	1.0	1.0	1.0	1.0	1.0	1.0	1.0	1.0	1.0	1.0	1.0	1.0	1.0	1.0	1.0	1.0	1.0	1.0	1.0	1.0	1.0	1.0	1.0	1.0	1.0	1.0	1.0	1.0	1.0	1.0	1.0	1.0	1.0	1.0	1.0	1.0	1.0	1.0	1.0	1.0	1.0	1.0	1.0	1.0	1.0	1.0	1.0	1.0
Famotidine	1.0	0.9001004999330809	1.0	1.0	1.0	1.0	1.0	1.0	1.0	1.0	1.0	1.0	1.0	1.0	1.0	1.0	1.0	1.0	1.0	1.0	0.40012189533705295	1.0	1.0	0.0	1.0	1.0	0.5914561730501949	1.0	0.5634600418241379	1.0	1.0	1.0	1.0	1.0	1.0	1.0	1.0	0.645277527349291	0.37684207597199204	1.0	1.0	0.354767644743512	1.0	1.0	1.0	1.0	1.0	1.0	1.0
Felbamate	1.0	1.0	1.0	1.0	1.0	1.0	1.0	1.0	1.0	1.0	1.0	1.0	1.0	1.0	1.0	1.0	1.0	1.0	1.0	1.0	1.0	1.0	1.0	1.0	1.0	1.0	1.0	1.0	1.0	1.0	0.7612971231757629	1.0	1.0	1.0	1.0	1.0	0.672932278521395	1.0	1.0	1.0	1.0	1.0	1.0	1.0	1.0	1.0	1.0	1.0	1.0
Felodipine	1.0	1.0	1.0	1.0	1.0	1.0	1.0	1.0	1.0	1.0	0.220805903889833	1.0	1.0	1.0	1.0	1.0	1.0	1.0	1.0	1.0	1.0	1.0	1.0	1.0	0.6833923657522979	0.409610952143469	1.0	1.0	1.0	1.0	0.794780098500578	1.0	1.0	1.0	1.0	0.8675001748894641	0.0	1.0	1.0	1.0	1.0	1.0	1.0	1.0	1.0	0.628070126619974	1.0	1.0	1.0
Fenofibrate	1.0	0.0	0.8564592635726851	1.0	1.0	1.0	1.0	1.0	0.677330528707822	1.0	1.0	1.0	1.0	1.0	1.0	1.0	1.0	0.677330528707822	1.0	1.0	1.0	1.0	1.0	1.0	1.0	0.204805476071729	1.0	1.0	1.0	1.0	1.0	1.0	0.204805476071729	1.0	1.0	1.0	0.753684151943963	1.0	1.0	1.0	1.0	1.0	1.0	1.0	1.0	1.0	1.0	1.0	1.0
Fentanyl	1.0	1.0	1.0	1.0	1.0	1.0	1.0	1.0	1.0	1.0	1.0	1.0	1.0	1.0	1.0	1.0	1.0	1.0	1.0	1.0	1.0	1.0	1.0	1.0	1.0	1.0	1.0	1.0	1.0	1.0	1.0	1.0	1.0	1.0	1.0	1.0	1.0	1.0	1.0	1.0	1.0	1.0	1.0	1.0	1.0	1.0	1.0	1.0	1.0
Fluconazole	1.0	1.0	1.0	1.0	1.0	1.0	1.0	1.0	1.0	1.0	1.0	1.0	1.0	1.0	1.0	1.0	1.0	1.0	1.0	1.0	1.0	1.0	1.0	1.0	1.0	1.0	1.0	1.0	1.0	1.0	1.0	1.0	1.0	1.0	1.0	1.0	1.0	1.0	1.0	1.0	1.0	1.0	1.0	1.0	1.0	1.0	1.0	1.0	1.0
Fluphenazine	0.529501403765214	1.0	0.106397916727204	0.7716227316892171	1.0	0.6231246925520961	0.0191874784099787	0.35644547385684006	1.0	1.0	0.0	1.0	0.0704816850321661	0.0537577854453611	1.0	0.0537577854453611	1.0	0.825016333384265	1.0	0.18703558917726998	0.0537577854453611	1.0	0.0	1.0	0.0	0.0	0.0782293752017816	0.136290081725852	1.0	0.258271827768959	0.160196024198619	1.0	1.0	0.136290081725852	0.0191874784099787	0.04375101501222701	0.0	1.0	0.18703558917726998	1.0	1.0	0.0191874784099787	0.30285815520136306	1.0	0.163974004576419	0.0	1.0	1.0	1.0
Flumazenil	1.0	1.0	1.0	1.0	1.0	1.0	1.0	1.0	1.0	1.0	1.0	1.0	1.0	1.0	1.0	1.0	1.0	1.0	1.0	1.0	1.0	1.0	1.0	1.0	1.0	1.0	1.0	1.0	1.0	1.0	1.0	1.0	1.0	1.0	1.0	1.0	1.0	1.0	1.0	1.0	1.0	1.0	1.0	1.0	1.0	1.0	1.0	1.0	1.0
Fluorouracil	1.0	0.7149905459289829	0.750681426239028	1.0	1.0	1.0	1.0	0.588815743706231	0.48490708305221997	1.0	1.0	1.0	1.0	1.0	1.0	1.0	1.0	0.0	1.0	1.0	1.0	1.0	1.0	1.0	1.0	0.376842075971981	1.0	1.0	1.0	1.0	1.0	1.0	1.0	1.0	1.0	1.0	0.554179523488231	1.0	1.0	1.0	1.0	1.0	1.0	1.0	1.0	1.0	1.0	1.0	1.0
Fluoxetine	0.964959493728794	1.0	0.752779524189573	0.394839407085656	1.0	1.0	0.40186745862257006	0.334835447147964	0.373626054239289	1.0	0.0	1.0	0.0806942346835124	0.0	1.0	0.0510626119203227	1.0	1.0	1.0	0.265870176299251	0.313680621929273	1.0	0.0316674013421833	0.7077473432500009	0.0	0.0	0.0422468695035854	0.066501542818585	1.0	0.0806942346835124	0.066501542818585	1.0	1.0	0.0510626119203227	0.0806942346835124	0.182660215795517	0.0	1.0	0.6509344922992989	0.90992147226154	1.0	0.0316674013421833	0.23398690991724397	1.0	0.0422468695035854	0.0188044948089811	1.0	0.8965431604637621	1.0
Flurazepam	1.0	1.0	1.0	1.0	1.0	1.0	1.0	1.0	1.0	1.0	1.0	1.0	1.0	1.0	1.0	1.0	1.0	1.0	1.0	1.0	1.0	1.0	1.0	1.0	1.0	1.0	1.0	1.0	1.0	1.0	1.0	1.0	1.0	1.0	1.0	1.0	0.538345822817117	1.0	1.0	1.0	1.0	1.0	1.0	1.0	1.0	1.0	1.0	1.0	1.0
Flurbiprofen	1.0	1.0	1.0	1.0	1.0	1.0	1.0	1.0	1.0	1.0	1.0	1.0	1.0	1.0	1.0	1.0	1.0	1.0	1.0	1.0	1.0	1.0	1.0	1.0	1.0	1.0	1.0	1.0	1.0	1.0	1.0	1.0	1.0	1.0	1.0	1.0	1.0	1.0	1.0	1.0	1.0	1.0	1.0	1.0	1.0	1.0	1.0	1.0	1.0
Flutamide	1.0	1.0	0.7246962999461379	1.0	1.0	1.0	1.0	0.8588993184546589	1.0	1.0	1.0	1.0	1.0	1.0	1.0	1.0	1.0	1.0	1.0	1.0	0.7747575575081891	1.0	1.0	1.0	0.773872120299605	0.0	1.0	1.0	1.0	1.0	1.0	1.0	1.0	1.0	1.0	1.0	0.463330421277026	1.0	1.0	1.0	1.0	1.0	1.0	1.0	1.0	1.0	1.0	1.0	1.0
Furosemide	1.0	1.0	0.8804721401214771	1.0	1.0	1.0	1.0	1.0	1.0	1.0	1.0	1.0	1.0	1.0	1.0	1.0	1.0	1.0	1.0	1.0	1.0	1.0	1.0	1.0	1.0	1.0	1.0	1.0	1.0	1.0	1.0	1.0	1.0	1.0	1.0	1.0	1.0	1.0	1.0	1.0	1.0	1.0	1.0	1.0	1.0	1.0	1.0	1.0	1.0
Gabapentin	1.0	1.0	1.0	1.0	1.0	1.0	1.0	1.0	1.0	1.0	1.0	1.0	1.0	1.0	1.0	1.0	1.0	1.0	1.0	1.0	1.0	1.0	1.0	1.0	1.0	1.0	1.0	1.0	1.0	1.0	1.0	1.0	1.0	1.0	1.0	1.0	1.0	1.0	1.0	1.0	1.0	1.0	1.0	1.0	1.0	1.0	1.0	1.0	1.0
Gemfibrozil	1.0	1.0	0.538345822817117	1.0	1.0	1.0	1.0	1.0	1.0	0.883223615559332	1.0	1.0	1.0	1.0	1.0	1.0	1.0	1.0	1.0	1.0	1.0	1.0	1.0	1.0	1.0	0.0	1.0	1.0	1.0	1.0	1.0	1.0	1.0	1.0	1.0	1.0	1.0	1.0	1.0	1.0	0.95403057208102	1.0	1.0	1.0	1.0	1.0	1.0	1.0	1.0
Gliclazide	1.0	1.0	1.0	1.0	1.0	1.0	1.0	1.0	1.0	1.0	1.0	1.0	1.0	1.0	1.0	1.0	1.0	1.0	1.0	1.0	1.0	1.0	1.0	1.0	1.0	1.0	1.0	1.0	1.0	1.0	1.0	1.0	1.0	1.0	1.0	1.0	1.0	1.0	1.0	1.0	1.0	1.0	1.0	0.8564592635726851	1.0	1.0	1.0	1.0	1.0
Glipizide	1.0	1.0	1.0	1.0	1.0	1.0	1.0	1.0	1.0	1.0	1.0	1.0	1.0	1.0	1.0	1.0	1.0	1.0	1.0	1.0	1.0	1.0	1.0	1.0	1.0	1.0	1.0	1.0	1.0	1.0	1.0	1.0	1.0	1.0	1.0	1.0	1.0	1.0	1.0	1.0	1.0	1.0	1.0	1.0	1.0	1.0	1.0	1.0	1.0
Glyburide	1.0	1.0	1.0	1.0	1.0	1.0	1.0	1.0	1.0	1.0	1.0	1.0	1.0	1.0	1.0	1.0	1.0	1.0	1.0	1.0	1.0	1.0	1.0	1.0	1.0	1.0	1.0	1.0	1.0	1.0	1.0	1.0	1.0	1.0	1.0	1.0	1.0	1.0	1.0	1.0	1.0	1.0	1.0	1.0	1.0	1.0	1.0	1.0	1.0
2-[(2,6-Dichlorophenyl)methylideneamino]guanidine	1.0	1.0	0.284255876271991	1.0	1.0	1.0	0.722745569663625	1.0	1.0	1.0	0.0	1.0	1.0	1.0	1.0	1.0	1.0	1.0	1.0	1.0	0.7622595721304319	1.0	0.6699414683946391	1.0	0.793590412696712	0.16924045328082998	1.0	0.121561959990962	1.0	1.0	0.420361895769271	1.0	1.0	1.0	1.0	1.0	0.0	1.0	0.78794252248687	1.0	0.752712909480122	1.0	1.0	1.0	0.78412671866875	0.0	1.0	1.0	1.0
Haloperidol	1.0	1.0	1.0	1.0	1.0	1.0	1.0	1.0	1.0	1.0	1.0	1.0	1.0	1.0	1.0	1.0	1.0	1.0	1.0	1.0	1.0	1.0	1.0	1.0	1.0	0.628070126619969	1.0	1.0	1.0	1.0	1.0	1.0	1.0	1.0	1.0	1.0	1.0	1.0	1.0	1.0	1.0	1.0	1.0	1.0	1.0	1.0	1.0	1.0	1.0
Hexachlorophene	1.0	1.0	0.519666563840366	1.0	1.0	1.0	0.3661030530815879	0.58706851598009	1.0	1.0	0.21533832912684697	1.0	0.738054757087982	1.0	1.0	1.0	1.0	0.779818613588557	1.0	1.0	1.0	1.0	0.32300749369027304	1.0	0.22756164007969898	0.0	0.5523743784605639	1.0	1.0	1.0	0.263789453180407	1.0	1.0	1.0	1.0	1.0	0.0971242463845313	1.0	1.0	1.0	0.7885461942145009	1.0	1.0	1.0	0.394369614389283	0.0	1.0	1.0	1.0
Hydrochlorothiazide	1.0	1.0	1.0	1.0	1.0	1.0	1.0	1.0	1.0	1.0	1.0	1.0	1.0	1.0	1.0	1.0	1.0	1.0	1.0	1.0	1.0	0.912580525858088	1.0	1.0	1.0	0.557825441405916	0.987885237522455	1.0	1.0	1.0	1.0	0.28122542982983695	1.0	1.0	1.0	1.0	1.0	1.0	1.0	1.0	0.6665838607994949	0.46715959831237397	1.0	1.0	1.0	0.9953445495574449	1.0	1.0	1.0
Hydroflumethiazide	1.0	1.0	1.0	1.0	1.0	1.0	1.0	1.0	1.0	1.0	1.0	1.0	1.0	1.0	1.0	1.0	1.0	1.0	1.0	1.0	1.0	1.0	1.0	1.0	1.0	1.0	1.0	1.0	1.0	1.0	1.0	1.0	1.0	1.0	1.0	1.0	1.0	1.0	1.0	1.0	1.0	1.0	1.0	1.0	1.0	1.0	1.0	1.0	1.0
Hydroxyurea	1.0	1.0	1.0	1.0	1.0	1.0	1.0	1.0	1.0	1.0	1.0	1.0	1.0	1.0	1.0	1.0	1.0	1.0	1.0	1.0	1.0	1.0	1.0	1.0	1.0	1.0	1.0	1.0	1.0	1.0	1.0	1.0	1.0	1.0	1.0	1.0	1.0	1.0	1.0	1.0	1.0	1.0	1.0	1.0	1.0	1.0	1.0	1.0	1.0
Hydroxyzine	1.0	1.0	0.9718743130318299	0.6777735179352221	1.0	1.0	0.479686960249469	0.34695091980423304	1.0	1.0	1.0	1.0	0.9430207440503929	1.0	1.0	1.0	1.0	1.0	1.0	1.0	0.786023400418317	1.0	1.0	1.0	0.0	0.0	1.0	0.6719527555541199	1.0	1.0	0.582745478307193	1.0	1.0	1.0	1.0	1.0	0.8325090604526441	1.0	1.0	1.0	1.0	1.0	1.0	1.0	1.0	0.0730314100720894	1.0	1.0	1.0
Ibuprofen	1.0	0.33056322453682596	0.554179523488208	1.0	1.0	1.0	1.0	1.0	1.0	0.6522266699515329	1.0	1.0	1.0	1.0	1.0	1.0	0.22431075950713197	1.0	1.0	1.0	1.0	1.0	1.0	1.0	1.0	1.0	1.0	1.0	1.0	1.0	1.0	1.0	1.0	1.0	1.0	1.0	0.71622031982979	1.0	1.0	1.0	0.852380886127078	1.0	1.0	1.0	1.0	1.0	1.0	0.0	1.0
Lidocaine	1.0	1.0	1.0	1.0	0.7118128101692979	1.0	1.0	1.0	1.0	1.0	0.86733493676091	1.0	1.0	1.0	1.0	1.0	1.0	1.0	1.0	1.0	1.0	1.0	1.0	1.0	1.0	1.0	1.0	1.0	1.0	1.0	1.0	1.0	1.0	1.0	1.0	1.0	0.0	1.0	0.862057036537213	1.0	1.0	1.0	1.0	1.0	1.0	1.0	1.0	1.0	1.0
Ifosfamide	1.0	1.0	0.57097284238179	1.0	1.0	1.0	1.0	1.0	1.0	1.0	1.0	1.0	1.0	1.0	1.0	1.0	1.0	1.0	1.0	1.0	1.0	1.0	1.0	1.0	1.0	1.0	1.0	0.3623481499730589	1.0	1.0	1.0	1.0	1.0	1.0	1.0	1.0	0.3623481499730589	1.0	1.0	1.0	1.0	1.0	1.0	1.0	1.0	0.7246962999461178	1.0	1.0	1.0
Imipramine	1.0	1.0	0.0	1.0	0.965257113311977	1.0	0.9187655804271669	0.15093808116367902	0.342313102186239	1.0	0.0	1.0	0.577007514699649	0.15803054798825	1.0	0.728984443732782	1.0	1.0	0.404992364945226	0.269919231865329	1.0	1.0	0.136339390727928	1.0	0.0	0.0	1.0	0.0480665913229568	0.8968841408133159	0.0972914137621295	0.395054770475247	1.0	1.0	1.0	0.46531173588586705	0.700958002802352	0.0	1.0	0.107057407946594	0.846923428473115	1.0	0.563073384130797	1.0	0.8515330393779381	0.601134064704259	0.0	1.0	0.207970240602645	1.0
Indapamide	1.0	1.0	1.0	1.0	1.0	1.0	1.0	1.0	1.0	1.0	1.0	1.0	1.0	1.0	1.0	1.0	1.0	1.0	1.0	1.0	1.0	1.0	1.0	1.0	0.785087658274961	1.0	1.0	1.0	1.0	1.0	1.0	1.0	1.0	1.0	1.0	1.0	1.0	1.0	1.0	1.0	1.0	1.0	1.0	1.0	1.0	1.0	1.0	1.0	1.0
Indomethacin	1.0	1.0	0.459563507282904	1.0	1.0	1.0	1.0	1.0	1.0	0.523391772183308	1.0	1.0	1.0	1.0	1.0	1.0	0.523391772183308	1.0	1.0	1.0	1.0	1.0	1.0	1.0	1.0	1.0	1.0	1.0	1.0	1.0	1.0	1.0	1.0	1.0	1.0	1.0	1.0	1.0	1.0	1.0	1.0	1.0	1.0	1.0	1.0	1.0	1.0	1.0	1.0
Iodixanol	1.0	1.0	1.0	1.0	1.0	1.0	1.0	1.0	1.0	1.0	1.0	1.0	1.0	1.0	1.0	1.0	1.0	1.0	1.0	1.0	1.0	1.0	1.0	1.0	1.0	1.0	1.0	1.0	1.0	1.0	1.0	0.0	1.0	1.0	1.0	1.0	1.0	1.0	1.0	1.0	1.0	1.0	1.0	1.0	1.0	1.0	1.0	1.0	1.0
Iohexol	1.0	1.0	1.0	1.0	1.0	1.0	1.0	1.0	1.0	1.0	1.0	1.0	1.0	1.0	1.0	1.0	1.0	1.0	1.0	1.0	1.0	1.0	1.0	1.0	1.0	1.0	1.0	1.0	1.0	1.0	1.0	1.0	1.0	1.0	1.0	1.0	0.0	1.0	1.0	1.0	1.0	1.0	1.0	1.0	1.0	1.0	1.0	1.0	1.0
Iopromide	1.0	1.0	1.0	1.0	1.0	1.0	1.0	1.0	1.0	1.0	1.0	1.0	1.0	1.0	1.0	1.0	1.0	1.0	1.0	1.0	1.0	1.0	1.0	1.0	1.0	1.0	1.0	1.0	1.0	1.0	1.0	1.0	1.0	1.0	1.0	1.0	1.0	1.0	1.0	1.0	1.0	1.0	1.0	1.0	1.0	1.0	1.0	1.0	1.0
Iodipamide	1.0	1.0	1.0	1.0	1.0	1.0	1.0	1.0	1.0	1.0	1.0	1.0	1.0	1.0	1.0	1.0	1.0	1.0	1.0	1.0	1.0	1.0	1.0	1.0	1.0	1.0	1.0	1.0	1.0	1.0	1.0	1.0	1.0	1.0	1.0	1.0	1.0	1.0	1.0	1.0	1.0	1.0	1.0	1.0	1.0	1.0	1.0	1.0	1.0
Ioversol	1.0	1.0	1.0	1.0	1.0	1.0	1.0	1.0	1.0	1.0	1.0	1.0	1.0	1.0	1.0	1.0	1.0	1.0	1.0	1.0	1.0	1.0	1.0	1.0	1.0	1.0	1.0	1.0	1.0	1.0	1.0	1.0	1.0	1.0	1.0	1.0	1.0	1.0	1.0	1.0	1.0	1.0	1.0	1.0	1.0	1.0	1.0	1.0	1.0
Ioxilan	1.0	1.0	1.0	1.0	1.0	1.0	1.0	1.0	1.0	1.0	1.0	1.0	1.0	1.0	1.0	1.0	1.0	1.0	1.0	1.0	1.0	1.0	1.0	1.0	1.0	1.0	1.0	1.0	1.0	1.0	1.0	1.0	1.0	1.0	1.0	1.0	1.0	1.0	1.0	1.0	1.0	1.0	1.0	1.0	1.0	1.0	1.0	1.0	1.0
Irbesartan	1.0	1.0	1.0	1.0	1.0	1.0	1.0	1.0	1.0	1.0	1.0	1.0	1.0	1.0	1.0	1.0	1.0	1.0	1.0	1.0	0.8564592635726851	1.0	1.0	1.0	1.0	1.0	1.0	1.0	1.0	1.0	1.0	1.0	1.0	1.0	1.0	1.0	1.0	1.0	1.0	1.0	1.0	1.0	1.0	1.0	1.0	1.0	1.0	1.0	1.0
Isocarboxazid	1.0	1.0	1.0	1.0	1.0	1.0	1.0	1.0	1.0	1.0	1.0	1.0	1.0	1.0	1.0	1.0	1.0	1.0	1.0	1.0	1.0	1.0	1.0	1.0	1.0	1.0	1.0	1.0	1.0	1.0	1.0	1.0	1.0	1.0	1.0	1.0	1.0	1.0	1.0	1.0	1.0	1.0	1.0	1.0	1.0	1.0	1.0	1.0	1.0
Isoflurane	1.0	1.0	1.0	1.0	1.0	1.0	1.0	1.0	1.0	1.0	1.0	1.0	1.0	1.0	1.0	1.0	1.0	1.0	1.0	1.0	1.0	1.0	1.0	1.0	1.0	1.0	1.0	1.0	1.0	1.0	1.0	1.0	1.0	1.0	1.0	1.0	1.0	1.0	1.0	1.0	1.0	1.0	1.0	1.0	1.0	1.0	1.0	1.0	1.0
Isoniazid	1.0	1.0	1.0	1.0	1.0	1.0	1.0	1.0	1.0	1.0	1.0	1.0	1.0	1.0	1.0	1.0	1.0	1.0	1.0	1.0	1.0	1.0	1.0	1.0	1.0	1.0	1.0	1.0	1.0	1.0	1.0	1.0	1.0	1.0	1.0	1.0	1.0	1.0	1.0	1.0	1.0	1.0	1.0	1.0	1.0	1.0	1.0	1.0	1.0
Isoproterenol	1.0	1.0	1.0	1.0	1.0	1.0	1.0	1.0	1.0	1.0	1.0	1.0	1.0	1.0	1.0	1.0	1.0	1.0	1.0	1.0	1.0	1.0	1.0	1.0	1.0	1.0	1.0	1.0	1.0	1.0	1.0	1.0	1.0	1.0	1.0	1.0	1.0	1.0	1.0	1.0	1.0	1.0	1.0	1.0	1.0	1.0	1.0	1.0	1.0
Isradipine	1.0	1.0	1.0	1.0	1.0	1.0	1.0	1.0	1.0	1.0	0.0	1.0	1.0	1.0	1.0	1.0	1.0	1.0	1.0	1.0	1.0	1.0	1.0	1.0	0.9887984500722629	0.0	0.703871693625828	1.0	1.0	1.0	1.0	1.0	1.0	1.0	1.0	1.0	0.9387525024213059	1.0	1.0	1.0	1.0	1.0	1.0	1.0	1.0	1.0	1.0	1.0	0.96706161880227
Ketamine	1.0	1.0	0.7999006329594269	1.0	1.0	1.0	1.0	1.0	1.0	0.538345822817117	1.0	1.0	1.0	1.0	1.0	1.0	1.0	1.0	1.0	1.0	1.0	1.0	1.0	1.0	0.7638690729161791	1.0	1.0	1.0	1.0	1.0	1.0	1.0	1.0	1.0	1.0	1.0	1.0	1.0	1.0	1.0	1.0	1.0	1.0	1.0	1.0	1.0	1.0	1.0	1.0
Ketoprofen	1.0	1.0	1.0	1.0	1.0	1.0	1.0	1.0	1.0	1.0	1.0	1.0	1.0	1.0	1.0	1.0	1.0	1.0	1.0	1.0	1.0	1.0	1.0	1.0	1.0	1.0	1.0	1.0	1.0	1.0	1.0	1.0	1.0	1.0	1.0	1.0	1.0	1.0	1.0	1.0	1.0	1.0	1.0	1.0	1.0	1.0	1.0	1.0	1.0
Ketotifen	1.0	1.0	1.0	1.0	0.3175635471674	1.0	1.0	0.8668280197902751	0.9130534880378409	1.0	0.17129185271453698	1.0	1.0	1.0	1.0	1.0	1.0	1.0	0.40666411076113107	1.0	1.0	1.0	1.0	1.0	1.0	0.8778707451620021	1.0	1.0	1.0	1.0	1.0	1.0	1.0	1.0	1.0	1.0	0.0	1.0	1.0	1.0	1.0	1.0	1.0	1.0	1.0	0.0	1.0	0.984843689670366	1.0
Kinetin	1.0	1.0	1.0	1.0	1.0	1.0	1.0	1.0	1.0	1.0	1.0	1.0	1.0	1.0	1.0	1.0	1.0	1.0	1.0	1.0	1.0	1.0	1.0	1.0	1.0	1.0	1.0	1.0	1.0	1.0	1.0	1.0	1.0	1.0	1.0	1.0	1.0	1.0	1.0	1.0	1.0	1.0	1.0	1.0	1.0	1.0	1.0	1.0	1.0
Lamotrigine	1.0	1.0	1.0	1.0	1.0	1.0	1.0	1.0	1.0	1.0	1.0	1.0	1.0	1.0	1.0	1.0	1.0	1.0	1.0	1.0	1.0	1.0	1.0	1.0	1.0	1.0	1.0	1.0	1.0	1.0	1.0	1.0	1.0	1.0	1.0	1.0	1.0	1.0	1.0	1.0	1.0	1.0	1.0	1.0	1.0	1.0	1.0	1.0	1.0
Lansoprazole	1.0	1.0	1.0	1.0	1.0	1.0	1.0	1.0	1.0	1.0	1.0	1.0	1.0	1.0	1.0	1.0	1.0	1.0	1.0	1.0	1.0	1.0	1.0	1.0	1.0	1.0	1.0	1.0	1.0	1.0	1.0	1.0	1.0	1.0	1.0	1.0	1.0	1.0	1.0	1.0	1.0	1.0	1.0	1.0	1.0	1.0	1.0	1.0	1.0
Leflunomide	0.8188127025365269	0.538345822817121	0.853158842518455	1.0	1.0	0.752058080418738	1.0	0.627265939518024	1.0	0.68637510899715	1.0	1.0	0.54823885478313	1.0	1.0	1.0	1.0	1.0	1.0	1.0	0.9038647578663771	0.9983621020283822	0.568870585966541	1.0	0.16150374684513502	0.0	0.536157425163394	1.0	0.7964188203531569	0.680099604564819	1.0	1.0	1.0	1.0	1.0	1.0	0.47378597559340097	1.0	0.451553685805214	1.0	1.0	0.0753684151943963	1.0	1.0	0.8277133455455691	0.0753684151943963	1.0	1.0	1.0
Lomustine	1.0	1.0	1.0	1.0	1.0	1.0	1.0	1.0	1.0	1.0	1.0	1.0	1.0	1.0	1.0	1.0	1.0	1.0	1.0	1.0	1.0	1.0	1.0	1.0	1.0	1.0	1.0	1.0	1.0	1.0	1.0	1.0	1.0	1.0	1.0	1.0	1.0	1.0	1.0	1.0	1.0	1.0	1.0	1.0	1.0	1.0	1.0	1.0	1.0
Loratadine	1.0	1.0	0.21297590729799498	1.0	1.0	1.0	0.133395425122833	0.52231704575172	1.0	1.0	0.175275384173016	1.0	0.500409980486876	0.38215907175289104	1.0	0.8041247013951109	1.0	0.721252653325466	1.0	0.709977721967524	0.154951511501641	1.0	0.031508534780266	1.0	0.0	0.0	1.0	1.0	1.0	0.257523058750787	0.183343824387566	1.0	1.0	0.16528161226841598	0.20425044768129103	0.730732292033124	0.0957423973506051	1.0	0.616121111131361	1.0	1.0	0.6002490591179921	0.257523058750787	1.0	0.189776585021861	0.109759827953004	1.0	1.0	1.0
Lorazepam	1.0	1.0	1.0	1.0	1.0	1.0	1.0	1.0	1.0	1.0	1.0	1.0	1.0	1.0	1.0	1.0	1.0	1.0	1.0	1.0	1.0	1.0	1.0	1.0	0.7246962999461379	0.0	1.0	1.0	1.0	1.0	1.0	1.0	1.0	1.0	1.0	1.0	0.0	1.0	1.0	1.0	1.0	1.0	1.0	1.0	0.441611807779666	0.946219186392542	1.0	1.0	1.0
Losartan	1.0	1.0	1.0	1.0	1.0	1.0	1.0	1.0	1.0	0.8509337199367321	1.0	1.0	1.0	1.0	1.0	1.0	1.0	1.0	1.0	1.0	1.0	1.0	1.0	1.0	1.0	1.0	1.0	1.0	1.0	1.0	1.0	1.0	1.0	1.0	1.0	1.0	0.44862151901426395	0.57097284238179	1.0	1.0	1.0	1.0	1.0	1.0	1.0	1.0	1.0	1.0	1.0
Malathion	1.0	1.0	1.0	1.0	1.0	1.0	1.0	1.0	1.0	1.0	1.0	1.0	1.0	1.0	1.0	1.0	1.0	1.0	1.0	1.0	1.0	1.0	1.0	1.0	1.0	1.0	1.0	1.0	1.0	1.0	1.0	1.0	1.0	1.0	1.0	1.0	1.0	1.0	1.0	1.0	1.0	1.0	1.0	1.0	1.0	1.0	1.0	1.0	1.0
Maprotiline	1.0	1.0	0.46833759441762796	1.0	1.0	1.0	0.256844381115038	0.5881156060799361	0.7904808021492741	1.0	0.0	1.0	0.641746695541342	0.18167317712147898	1.0	0.0342583705429074	1.0	1.0	0.5576323554102529	0.4143518196451189	0.725828048462432	1.0	0.133869298746715	0.479036537252519	0.0736019679632776	0.0	0.402800318734897	0.291760848030255	1.0	0.475404893283772	0.151707760053137	1.0	1.0	0.8234566039801291	0.307110033150708	0.227287138704458	0.0	1.0	0.5135297468662601	1.0	1.0	0.0882534135765765	1.0	1.0	0.4143518196451189	0.0	1.0	1.0	1.0
Mebendazole	0.0	0.548485898246891	0.8633439843409542	0.9833829946433801	1.0	1.0	1.0	1.0	1.0	1.0	0.610378010377161	1.0	0.548799139765022	1.0	1.0	1.0	1.0	1.0	1.0	1.0	0.0	1.0	0.277089761744104	1.0	1.0	0.142743210595448	1.0	1.0	1.0	0.646754134963355	1.0	1.0	1.0	1.0	1.0	0.646754134963355	1.0	1.0	1.0	1.0	1.0	0.308886947518018	1.0	1.0	1.0	1.0	1.0	1.0	0.0
Mecamylamine	1.0	1.0	1.0	1.0	1.0	1.0	1.0	1.0	1.0	1.0	1.0	1.0	1.0	1.0	1.0	1.0	1.0	1.0	1.0	1.0	1.0	1.0	1.0	1.0	1.0	1.0	1.0	1.0	1.0	1.0	1.0	1.0	1.0	1.0	1.0	1.0	0.0	1.0	1.0	1.0	1.0	1.0	1.0	1.0	1.0	1.0	1.0	1.0	1.0
Mefenamic acid	1.0	1.0	1.0	1.0	1.0	1.0	1.0	1.0	1.0	1.0	1.0	1.0	1.0	1.0	1.0	1.0	1.0	1.0	1.0	1.0	1.0	1.0	1.0	1.0	1.0	1.0	1.0	1.0	1.0	1.0	1.0	1.0	1.0	1.0	1.0	1.0	1.0	1.0	1.0	1.0	1.0	1.0	1.0	1.0	1.0	1.0	1.0	1.0	1.0
Memantine	1.0	1.0	1.0	0.9450584977353771	1.0	1.0	1.0	0.891180585068875	1.0	1.0	1.0	1.0	1.0	1.0	1.0	1.0	1.0	1.0	1.0	1.0	1.0	1.0	1.0	1.0	0.229781753641452	1.0	0.799107080744157	1.0	1.0	1.0	0.681039896334912	1.0	1.0	1.0	1.0	1.0	0.229781753641452	1.0	1.0	1.0	1.0	1.0	1.0	1.0	1.0	0.817529297046672	1.0	1.0	1.0
Meprobamate	1.0	1.0	1.0	1.0	1.0	1.0	1.0	1.0	1.0	1.0	1.0	1.0	1.0	1.0	1.0	1.0	1.0	1.0	1.0	1.0	1.0	1.0	1.0	1.0	1.0	1.0	1.0	1.0	1.0	1.0	1.0	1.0	1.0	1.0	1.0	1.0	1.0	1.0	1.0	1.0	1.0	1.0	1.0	1.0	1.0	1.0	1.0	1.0	1.0
Mesalamine	1.0	1.0	1.0	1.0	1.0	1.0	1.0	1.0	1.0	1.0	1.0	1.0	1.0	1.0	1.0	1.0	1.0	1.0	1.0	1.0	1.0	1.0	1.0	1.0	1.0	1.0	1.0	1.0	1.0	1.0	1.0	1.0	1.0	1.0	1.0	1.0	1.0	1.0	1.0	1.0	1.0	1.0	1.0	1.0	1.0	1.0	1.0	1.0	1.0
Metformin	1.0	1.0	1.0	1.0	1.0	1.0	1.0	1.0	1.0	1.0	1.0	1.0	1.0	1.0	1.0	1.0	1.0	1.0	1.0	1.0	1.0	1.0	1.0	1.0	1.0	1.0	1.0	1.0	1.0	1.0	1.0	1.0	1.0	1.0	1.0	1.0	1.0	1.0	1.0	1.0	1.0	1.0	1.0	1.0	1.0	1.0	1.0	1.0	1.0
Methenamine	1.0	1.0	1.0	1.0	1.0	1.0	1.0	1.0	1.0	1.0	1.0	1.0	1.0	1.0	1.0	1.0	1.0	1.0	1.0	1.0	1.0	1.0	1.0	1.0	1.0	1.0	1.0	1.0	1.0	1.0	1.0	1.0	1.0	1.0	1.0	1.0	1.0	1.0	1.0	1.0	1.0	1.0	1.0	1.0	1.0	1.0	1.0	1.0	1.0
Methocarbamol	1.0	1.0	1.0	1.0	1.0	1.0	1.0	1.0	1.0	1.0	1.0	1.0	1.0	1.0	1.0	1.0	1.0	1.0	1.0	1.0	1.0	1.0	1.0	1.0	1.0	1.0	1.0	1.0	1.0	1.0	1.0	1.0	1.0	1.0	1.0	1.0	1.0	1.0	1.0	1.0	1.0	1.0	1.0	1.0	1.0	1.0	1.0	1.0	1.0
Methoxsalen	1.0	1.0	1.0	1.0	1.0	1.0	1.0	1.0	1.0	1.0	1.0	1.0	1.0	1.0	1.0	1.0	1.0	1.0	1.0	1.0	1.0	1.0	1.0	1.0	1.0	0.897243038028527	1.0	1.0	1.0	1.0	1.0	1.0	1.0	1.0	1.0	1.0	0.0	1.0	1.0	1.0	1.0	0.9421051899299699	1.0	1.0	1.0	1.0	1.0	1.0	1.0
Methyclothiazide	1.0	1.0	1.0	1.0	1.0	1.0	1.0	1.0	1.0	1.0	1.0	1.0	1.0	1.0	1.0	1.0	1.0	1.0	1.0	1.0	1.0	1.0	1.0	1.0	1.0	1.0	1.0	1.0	1.0	1.0	1.0	1.0	1.0	1.0	1.0	1.0	1.0	1.0	1.0	1.0	1.0	1.0	1.0	1.0	1.0	1.0	1.0	1.0	1.0
Metoclopramide	1.0	1.0	1.0	1.0	1.0	1.0	1.0	1.0	1.0	1.0	1.0	1.0	1.0	1.0	1.0	1.0	1.0	1.0	1.0	1.0	1.0	1.0	1.0	1.0	1.0	1.0	1.0	1.0	1.0	1.0	1.0	1.0	1.0	1.0	1.0	1.0	1.0	1.0	1.0	1.0	1.0	1.0	1.0	1.0	1.0	1.0	1.0	1.0	1.0
Metolazone	1.0	1.0	1.0	1.0	1.0	1.0	1.0	1.0	1.0	1.0	1.0	1.0	1.0	1.0	1.0	1.0	1.0	1.0	1.0	1.0	1.0	1.0	1.0	1.0	1.0	1.0	1.0	1.0	1.0	1.0	1.0	1.0	1.0	1.0	1.0	1.0	1.0	1.0	1.0	1.0	1.0	1.0	1.0	1.0	0.0	1.0	1.0	1.0	1.0
Metoprolol	1.0	1.0	1.0	1.0	1.0	1.0	1.0	1.0	1.0	1.0	1.0	1.0	1.0	1.0	1.0	1.0	1.0	1.0	1.0	1.0	1.0	1.0	1.0	1.0	1.0	1.0	1.0	1.0	1.0	1.0	1.0	1.0	1.0	1.0	1.0	1.0	1.0	1.0	1.0	1.0	1.0	1.0	1.0	1.0	1.0	1.0	1.0	1.0	1.0
Metronidazole	1.0	1.0	1.0	1.0	1.0	1.0	1.0	1.0	1.0	1.0	1.0	1.0	1.0	1.0	1.0	1.0	1.0	1.0	1.0	1.0	1.0	1.0	1.0	1.0	1.0	1.0	1.0	1.0	1.0	1.0	1.0	1.0	1.0	1.0	1.0	1.0	1.0	1.0	1.0	1.0	1.0	1.0	1.0	1.0	1.0	1.0	1.0	1.0	1.0
Metyrapone	1.0	1.0	1.0	1.0	1.0	1.0	1.0	1.0	1.0	1.0	1.0	1.0	1.0	1.0	1.0	1.0	1.0	1.0	1.0	1.0	1.0	1.0	1.0	1.0	1.0	1.0	1.0	1.0	1.0	1.0	1.0	1.0	1.0	1.0	1.0	1.0	1.0	1.0	1.0	1.0	1.0	1.0	1.0	1.0	1.0	1.0	1.0	1.0	1.0
Mianserin	1.0	1.0	0.663866869587947	1.0	1.0	1.0	0.363013008963843	1.0	1.0	1.0	0.12731151215269598	1.0	0.2546230243054	0.600203533971302	1.0	0.153187835760968	1.0	1.0	1.0	1.0	0.0658814818132835	1.0	0.537011632425996	1.0	0.0	0.0	0.759205647562603	0.17067123005977403	1.0	0.526794839622731	1.0	1.0	1.0	1.0	1.0	1.0	0.326852820996106	1.0	1.0	1.0	1.0	1.0	1.0	1.0	0.0658814818132835	0.0658814818132835	1.0	1.0	1.0
Miconazole	1.0	1.0	1.0	1.0	1.0	1.0	1.0	1.0	1.0	1.0	0.9327774157722571	1.0	1.0	1.0	1.0	1.0	1.0	1.0	1.0	1.0	1.0	1.0	1.0	1.0	0.77433303281914	0.824342041188773	1.0	1.0	1.0	1.0	1.0	1.0	1.0	1.0	1.0	1.0	1.0	1.0	1.0	1.0	1.0	1.0	1.0	1.0	1.0	1.0	1.0	1.0	1.0
Mirtazapine	1.0	1.0	1.0	1.0	1.0	0.33646613926069796	1.0	1.0	1.0	1.0	1.0	1.0	1.0	1.0	0.794111654347087	1.0	1.0	1.0	0.997671715877565	1.0	1.0	1.0	1.0	1.0	0.897967790078631	0.6429064288235911	1.0	1.0	0.0	1.0	1.0	0.19032428079393	1.0	1.0	1.0	1.0	0.0	1.0	1.0	1.0	1.0	1.0	1.0	1.0	0.11776314874124401	1.0	1.0	1.0	1.0
Mitotane	1.0	1.0	0.896334897301787	1.0	1.0	1.0	1.0	1.0	1.0	1.0	1.0	1.0	1.0	1.0	1.0	0.537165239872343	1.0	1.0	1.0	1.0	0.0	1.0	0.6341092624528679	1.0	0.49067978642186405	0.381934536458089	1.0	1.0	1.0	1.0	1.0	1.0	1.0	1.0	1.0	1.0	1.0	1.0	0.537165239872343	1.0	1.0	0.9505926240734671	1.0	1.0	1.0	1.0	1.0	1.0	1.0
Moclobemide	1.0	1.0	1.0	1.0	1.0	1.0	1.0	1.0	1.0	1.0	1.0	1.0	1.0	1.0	1.0	1.0	1.0	1.0	1.0	1.0	1.0	1.0	1.0	1.0	1.0	1.0	1.0	1.0	1.0	1.0	1.0	1.0	1.0	1.0	1.0	1.0	1.0	1.0	1.0	1.0	0.85645926357261	1.0	1.0	1.0	1.0	1.0	1.0	1.0	1.0
Modafinil	1.0	1.0	1.0	1.0	1.0	1.0	1.0	1.0	1.0	1.0	1.0	1.0	1.0	1.0	1.0	1.0	1.0	1.0	1.0	1.0	1.0	1.0	1.0	1.0	1.0	1.0	1.0	1.0	1.0	1.0	1.0	1.0	1.0	1.0	1.0	1.0	1.0	1.0	1.0	1.0	1.0	1.0	1.0	1.0	1.0	1.0	1.0	1.0	1.0
Nabumetone	1.0	1.0	1.0	1.0	1.0	1.0	1.0	1.0	1.0	1.0	1.0	1.0	1.0	1.0	1.0	1.0	1.0	1.0	1.0	1.0	1.0	1.0	1.0	1.0	1.0	1.0	1.0	1.0	1.0	1.0	1.0	1.0	1.0	1.0	1.0	1.0	1.0	1.0	1.0	1.0	1.0	1.0	1.0	1.0	1.0	1.0	1.0	1.0	1.0
Nalidixic acid	1.0	1.0	1.0	1.0	1.0	1.0	1.0	1.0	1.0	1.0	1.0	1.0	1.0	1.0	1.0	1.0	1.0	1.0	1.0	1.0	1.0	1.0	1.0	1.0	1.0	1.0	1.0	1.0	1.0	1.0	1.0	1.0	1.0	1.0	1.0	1.0	1.0	1.0	1.0	1.0	1.0	1.0	1.0	1.0	1.0	1.0	1.0	1.0	1.0
Nifedipine	0.533172184370396	1.0	0.462964658165697	0.914114851455165	1.0	1.0	0.0543522224959589	1.0	1.0	0.6738638875825711	0.0250559890938818	1.0	0.264942733313638	1.0	0.13803739046592803	0.0250559890938818	1.0	1.0	1.0	1.0	0.0	1.0	0.0543522224959589	1.0	0.0	0.0	0.0415024312744473	0.329701741822102	1.0	1.0	0.8540858610212171	1.0	1.0	0.255269822843002	0.990980056670506	0.216476376362582	0.0879102821085493	1.0	0.278417667950547	1.0	1.0	0.0	0.193649576552925	1.0	0.0	0.0662288358474484	1.0	1.0	1.0
Nilutamide	1.0	1.0	0.0	1.0	1.0	1.0	1.0	1.0	1.0	1.0	1.0	1.0	1.0	1.0	1.0	1.0	1.0	1.0	1.0	1.0	1.0	1.0	1.0	1.0	1.0	1.0	1.0	1.0	1.0	1.0	1.0	1.0	1.0	1.0	1.0	1.0	1.0	1.0	1.0	1.0	1.0	1.0	1.0	1.0	1.0	1.0	1.0	1.0	1.0
Nimodipine	1.0	1.0	1.0	1.0	1.0	1.0	1.0	1.0	1.0	0.608442935163095	0.24156543331537303	1.0	1.0	1.0	1.0	1.0	1.0	0.9260985483534742	1.0	0.7304296567494941	0.34892784812222494	1.0	0.321694455098058	1.0	0.44862151901426395	0.0	1.0	1.0	1.0	1.0	1.0	1.0	1.0	1.0	1.0	0.0	0.16104362221024898	1.0	1.0	1.0	1.0	0.543997747466124	1.0	1.0	0.954981342867496	0.785087658274962	1.0	1.0	1.0
Nisoldipine	0.23695620561985	0.313580598674225	0.0774757557508186	0.27382476062379	1.0	1.0	0.0859062483218803	1.0	1.0	1.0	0.0	1.0	0.43946597780989094	1.0	1.0	0.185877451803418	1.0	1.0	1.0	0.246666054795849	0.0	1.0	0.0249895275843489	1.0	0.0	0.0	0.0655377523429533	0.20636589874656397	1.0	0.29506650243891197	0.9842398734767871	1.0	1.0	0.3565736774635279	0.16004051924064902	0.0249895275843489	0.0249895275843489	1.0	0.0413204030671032	1.0	1.0	0.0	0.178316439734376	1.0	0.111859455268733	0.0249895275843489	1.0	1.0	1.0
1-[(5-Nitro-2-furanyl)methylideneamino]imidazolidine-2,4-dione	1.0	1.0	1.0	1.0	1.0	1.0	1.0	1.0	1.0	1.0	1.0	1.0	1.0	1.0	1.0	1.0	1.0	1.0	1.0	1.0	0.628070126619969	1.0	1.0	1.0	1.0	1.0	1.0	1.0	1.0	1.0	1.0	1.0	1.0	1.0	1.0	1.0	1.0	1.0	1.0	1.0	1.0	1.0	1.0	1.0	1.0	1.0	1.0	1.0	1.0
Axid Ar	1.0	1.0	1.0	1.0	1.0	1.0	1.0	1.0	1.0	1.0	1.0	1.0	1.0	1.0	1.0	1.0	1.0	1.0	1.0	1.0	1.0	1.0	1.0	1.0	1.0	1.0	1.0	1.0	1.0	1.0	1.0	1.0	1.0	1.0	1.0	1.0	1.0	1.0	1.0	1.0	1.0	1.0	1.0	1.0	1.0	1.0	1.0	1.0	1.0
Norfloxacin	1.0	1.0	1.0	1.0	1.0	1.0	1.0	1.0	1.0	1.0	1.0	1.0	1.0	1.0	1.0	1.0	1.0	1.0	1.0	1.0	1.0	1.0	1.0	1.0	1.0	1.0	1.0	1.0	1.0	1.0	1.0	1.0	1.0	1.0	1.0	1.0	1.0	0.0	1.0	1.0	1.0	1.0	1.0	1.0	1.0	1.0	1.0	1.0	1.0
Ofloxacin	1.0	1.0	1.0	1.0	1.0	1.0	1.0	1.0	1.0	1.0	1.0	1.0	1.0	1.0	1.0	1.0	1.0	1.0	1.0	1.0	1.0	1.0	1.0	1.0	1.0	1.0	1.0	1.0	1.0	1.0	1.0	1.0	1.0	1.0	1.0	1.0	1.0	1.0	1.0	1.0	1.0	1.0	1.0	1.0	1.0	1.0	1.0	0.0	1.0
Omeprazole	1.0	0.18842103798599202	0.308165249042508	0.7098806629729209	0.925438524558753	1.0	1.0	1.0	0.784238914860612	0.47596332771120503	0.233901978189506	1.0	1.0	0.5447998982669691	1.0	0.784238914860612	1.0	0.25861711096117	1.0	0.3929159085963789	0.0	1.0	0.0402609055525621	0.36378319215117105	0.591569057137045	0.0	0.212824967604658	0.5483501456114039	1.0	0.265721976646915	1.0	1.0	1.0	0.61885736328307	0.8759435000337851	0.8477994125759971	0.0	1.0	1.0	1.0	1.0	0.0	0.899813934985629	1.0	0.43456549230885605	0.0983921869378542	1.0	1.0	0.0983921869378542
Ondansetron	1.0	1.0	1.0	1.0	1.0	1.0	1.0	1.0	1.0	1.0	1.0	1.0	1.0	1.0	1.0	1.0	1.0	1.0	1.0	1.0	1.0	1.0	1.0	1.0	1.0	0.554179523488208	1.0	1.0	1.0	1.0	1.0	1.0	1.0	1.0	1.0	1.0	1.0	1.0	1.0	1.0	1.0	1.0	1.0	1.0	0.554179523488208	1.0	1.0	1.0	1.0
Oxaprozin	1.0	1.0	1.0	1.0	1.0	1.0	1.0	1.0	1.0	1.0	1.0	1.0	1.0	1.0	1.0	1.0	1.0	1.0	1.0	1.0	1.0	1.0	1.0	1.0	1.0	1.0	1.0	1.0	1.0	1.0	1.0	0.0	1.0	1.0	1.0	1.0	1.0	1.0	1.0	1.0	1.0	1.0	1.0	1.0	1.0	1.0	1.0	1.0	1.0
Oxazepam	1.0	1.0	1.0	1.0	1.0	1.0	1.0	1.0	1.0	1.0	1.0	1.0	1.0	1.0	1.0	1.0	1.0	1.0	1.0	1.0	1.0	1.0	1.0	1.0	1.0	1.0	1.0	1.0	1.0	1.0	1.0	1.0	1.0	1.0	1.0	1.0	1.0	1.0	1.0	1.0	1.0	1.0	1.0	1.0	1.0	1.0	1.0	1.0	1.0
Pantoprazole	1.0	1.0	1.0	1.0	1.0	1.0	1.0	1.0	1.0	1.0	1.0	1.0	1.0	1.0	1.0	1.0	1.0	1.0	1.0	1.0	1.0	1.0	1.0	1.0	1.0	1.0	1.0	1.0	1.0	1.0	1.0	0.0	1.0	1.0	1.0	1.0	0.454026597556604	1.0	1.0	1.0	0.986967341831397	1.0	1.0	1.0	1.0	1.0	1.0	1.0	1.0
Pentoxifylline	1.0	1.0	1.0	1.0	1.0	1.0	1.0	1.0	1.0	1.0	1.0	1.0	1.0	1.0	1.0	1.0	1.0	1.0	1.0	1.0	1.0	1.0	1.0	1.0	1.0	1.0	1.0	1.0	1.0	1.0	1.0	1.0	1.0	1.0	1.0	1.0	1.0	1.0	1.0	1.0	1.0	1.0	1.0	1.0	1.0	1.0	1.0	1.0	1.0
Periciazine	1.0	1.0	1.0	1.0	1.0	1.0	1.0	0.303904899977404	1.0	1.0	1.0	1.0	1.0	1.0	1.0	1.0	1.0	1.0	1.0	1.0	1.0	1.0	1.0	1.0	0.303904899977404	0.804236137745083	1.0	1.0	1.0	1.0	1.0	1.0	1.0	1.0	1.0	1.0	0.0	1.0	1.0	1.0	1.0	1.0	1.0	0.303904899977404	1.0	1.0	1.0	1.0	1.0
Perphenazine	0.622946325672878	1.0	0.29499629531451194	0.549781273301796	1.0	1.0	0.13336170534903302	0.2211514530352	0.626730957906494	1.0	0.0	1.0	0.0225924505978406	0.275162851022657	1.0	0.08553484214669502	0.7909465213964159	1.0	1.0	0.137600563280909	0.47224513318008104	1.0	0.0	1.0	0.0	0.0	0.174617908107056	0.076593917880484	1.0	0.348293433852894	0.11301152769061802	1.0	1.0	0.24406870205439501	0.0	0.0361652664080597	0.0	1.0	0.137600563280909	1.0	1.0	0.0225924505978406	0.7874417442068209	1.0	0.39584251677729293	0.0	1.0	0.9771345414146291	1.0
Phenobarbital	1.0	1.0	1.0	1.0	1.0	1.0	1.0	1.0	1.0	1.0	1.0	1.0	1.0	1.0	1.0	1.0	1.0	1.0	1.0	1.0	1.0	1.0	1.0	1.0	1.0	1.0	1.0	1.0	1.0	1.0	1.0	1.0	1.0	1.0	1.0	1.0	1.0	1.0	1.0	1.0	1.0	1.0	1.0	1.0	1.0	1.0	1.0	1.0	1.0
Phenoxybenzamine	1.0	0.479036537252519	1.0	1.0	1.0	1.0	1.0	1.0	1.0	1.0	1.0	1.0	1.0	1.0	1.0	1.0	1.0	1.0	1.0	0.479036537252519	1.0	1.0	0.791080693834326	1.0	1.0	0.621168257096673	1.0	1.0	1.0	1.0	1.0	1.0	1.0	1.0	1.0	1.0	1.0	1.0	1.0	1.0	1.0	1.0	1.0	1.0	1.0	1.0	1.0	1.0	1.0
Moxonidine	1.0	1.0	1.0	1.0	1.0	1.0	1.0	1.0	1.0	1.0	1.0	1.0	1.0	1.0	1.0	1.0	1.0	1.0	1.0	1.0	1.0	1.0	1.0	1.0	1.0	1.0	1.0	1.0	1.0	1.0	1.0	1.0	1.0	1.0	1.0	1.0	1.0	1.0	1.0	1.0	1.0	1.0	1.0	1.0	1.0	1.0	1.0	1.0	1.0
Pindolol	1.0	1.0	1.0	1.0	1.0	1.0	1.0	1.0	1.0	1.0	1.0	1.0	1.0	1.0	1.0	1.0	1.0	1.0	1.0	1.0	1.0	1.0	1.0	1.0	1.0	1.0	1.0	1.0	1.0	1.0	1.0	1.0	1.0	1.0	1.0	1.0	1.0	1.0	1.0	1.0	1.0	1.0	1.0	1.0	1.0	1.0	1.0	1.0	1.0
Polythiazide	1.0	1.0	1.0	1.0	1.0	1.0	1.0	1.0	1.0	1.0	1.0	1.0	1.0	1.0	1.0	1.0	1.0	1.0	1.0	1.0	1.0	1.0	0.409610952143458	1.0	1.0	0.9288361027479141	1.0	1.0	1.0	1.0	1.0	1.0	1.0	1.0	1.0	1.0	0.0	1.0	1.0	1.0	1.0	0.689345260924356	1.0	1.0	1.0	1.0	1.0	1.0	1.0
Praziquantel	1.0	1.0	1.0	1.0	1.0	1.0	1.0	1.0	1.0	1.0	1.0	1.0	1.0	1.0	1.0	1.0	1.0	1.0	1.0	1.0	1.0	1.0	1.0	1.0	1.0	1.0	1.0	1.0	1.0	1.0	1.0	1.0	1.0	1.0	1.0	1.0	1.0	1.0	1.0	1.0	1.0	1.0	1.0	1.0	1.0	1.0	1.0	1.0	1.0
Prazosin	0.291634177232695	1.0	0.216220863262612	0.9662617332614909	1.0	0.701690068201797	1.0	0.371223557267396	1.0	1.0	0.0	1.0	0.33211698822442604	1.0	0.49160322143479496	1.0	1.0	1.0	1.0	0.6780302503283779	0.598373091698631	1.0	0.0690186952329637	1.0	0.0	0.0	0.170602549484304	0.0	1.0	1.0	0.580702981465164	1.0	1.0	1.0	1.0	0.8532652226323509	0.0	1.0	1.0	1.0	1.0	0.162431929298277	1.0	1.0	1.0	0.0413204030671032	1.0	0.819886138263365	1.0
Primidone	1.0	1.0	0.353289446223733	1.0	1.0	1.0	1.0	1.0	1.0	1.0	1.0	1.0	1.0	1.0	1.0	1.0	1.0	1.0	1.0	1.0	1.0	1.0	1.0	1.0	0.353289446223733	0.17446392406110298	1.0	1.0	1.0	1.0	1.0	1.0	1.0	1.0	1.0	1.0	0.479036537252519	1.0	1.0	1.0	1.0	1.0	1.0	1.0	0.9421051899299541	1.0	1.0	1.0	1.0
Probenecid	1.0	1.0	1.0	1.0	1.0	1.0	1.0	1.0	1.0	1.0	1.0	1.0	1.0	1.0	1.0	1.0	1.0	1.0	1.0	1.0	1.0	1.0	1.0	1.0	1.0	1.0	1.0	1.0	1.0	1.0	1.0	1.0	1.0	1.0	1.0	1.0	1.0	1.0	1.0	1.0	1.0	1.0	1.0	1.0	1.0	1.0	1.0	1.0	1.0
Procainamide	1.0	1.0	1.0	1.0	1.0	1.0	1.0	1.0	1.0	1.0	1.0	1.0	1.0	1.0	1.0	1.0	1.0	1.0	1.0	1.0	1.0	1.0	1.0	1.0	1.0	1.0	1.0	1.0	1.0	1.0	1.0	1.0	1.0	1.0	1.0	1.0	1.0	1.0	1.0	1.0	1.0	1.0	1.0	1.0	1.0	1.0	1.0	1.0	1.0
Procarbazine	1.0	1.0	0.229781753641452	1.0	1.0	1.0	1.0	1.0	1.0	1.0	1.0	1.0	1.0	1.0	1.0	1.0	1.0	0.894403661325905	1.0	0.7026751416604631	1.0	1.0	0.74572970179152	1.0	0.498228706212965	0.229781753641452	1.0	0.5588759601279389	1.0	1.0	0.973453698876835	1.0	1.0	1.0	1.0	1.0	0.586524631863006	1.0	1.0	1.0	1.0	1.0	1.0	1.0	1.0	0.229781753641452	1.0	1.0	1.0
Promethazine	0.534295767437127	0.641710346546563	0.0864316688009132	0.433294108377771	1.0	1.0	0.15843942392095	0.716677530375486	0.701427782172139	1.0	0.0	1.0	0.5322318195876851	0.39310864040242705	1.0	0.0	0.739983878984479	1.0	1.0	0.0964612822453877	0.0	1.0	0.0619806046006548	1.0	0.0	0.0	0.0289878519978447	0.42680315066780106	1.0	0.0	1.0	1.0	1.0	0.398915394465757	0.405347132377914	0.625857499097906	0.0	1.0	0.16674428140353198	1.0	1.0	0.341503851353648	0.243728705852526	1.0	0.205475504892035	0.0964612822453877	1.0	1.0	1.0
Propafenone	1.0	1.0	0.25122805064799203	0.346899197842426	0.28326102592548696	1.0	0.28987851997844705	1.0	0.894430363928124	1.0	0.0358214901114051	1.0	0.366374240528315	0.5935437268243089	1.0	1.0	1.0	1.0	0.19863663643101398	1.0	0.583657157716307	1.0	0.9481832879295029	1.0	0.0	0.0	0.7204035378031971	0.349591840221391	1.0	0.151680620918961	1.0	1.0	0.39772250762214706	1.0	0.0572708322145869	0.0925901906565065	0.0358214901114051	1.0	0.0	1.0	1.0	0.0358214901114051	1.0	1.0	1.0	0.0	1.0	0.9181183150327041	1.0
Propofol	0.408566026245133	1.0	0.153604107053797	1.0	1.0	1.0	1.0	1.0	1.0	1.0	0.46909801988213895	1.0	0.5795284291367231	0.951534814214967	1.0	1.0	1.0	1.0	1.0	1.0	0.23357979915618698	0.552322975670833	0.6262548950401429	1.0	0.34695091980423304	0.117031700612417	0.7824442654861609	0.47378597559340097	1.0	0.442599753658377	1.0	1.0	1.0	1.0	1.0	1.0	0.0	1.0	1.0	1.0	1.0	0.698748094832958	1.0	1.0	0.47378597559340097	0.0	1.0	1.0	1.0
Mepyramine	1.0	1.0	0.272284736973975	0.24630201043920397	0.8241835443532579	1.0	1.0	1.0	0.6596427721233079	1.0	0.460223799678426	1.0	1.0	1.0	1.0	1.0	1.0	1.0	0.452663154320698	0.6669771256141259	1.0	1.0	1.0	1.0	0.172863337601826	0.0	1.0	0.483783746180246	1.0	0.7042314542665771	1.0	1.0	1.0	1.0	1.0	1.0	0.0	1.0	0.9266608425540529	1.0	1.0	0.748599326331148	1.0	1.0	0.747930837806987	0.559240523702713	1.0	1.0	1.0
Pyrimethamine	1.0	1.0	1.0	1.0	1.0	1.0	1.0	1.0	1.0	1.0	1.0	1.0	1.0	1.0	1.0	1.0	1.0	1.0	1.0	1.0	1.0	1.0	1.0	1.0	1.0	0.614416428215187	1.0	1.0	1.0	1.0	1.0	1.0	1.0	1.0	1.0	1.0	1.0	1.0	1.0	1.0	1.0	1.0	1.0	1.0	1.0	1.0	1.0	1.0	1.0
Quetiapine	1.0	1.0	1.0	1.0	1.0	1.0	1.0	1.0	1.0	1.0	1.0	1.0	1.0	1.0	1.0	1.0	1.0	1.0	1.0	1.0	1.0	1.0	1.0	1.0	1.0	1.0	1.0	1.0	1.0	1.0	1.0	1.0	1.0	1.0	1.0	1.0	0.44862151901426395	1.0	1.0	1.0	1.0	1.0	1.0	1.0	1.0	1.0	1.0	1.0	1.0
Raloxifene	0.23571044626863602	0.9160695296145931	0.23087162757176702	1.0	1.0	0.52780310591019	0.0	0.21728950014858897	1.0	1.0	0.0216079172002283	1.0	0.434340482733897	0.578752841850734	1.0	0.0216079172002283	1.0	1.0	1.0	0.7384759346754	0.0	1.0	0.0	1.0	0.0	0.0	0.203742471870666	0.7362486126591009	1.0	0.0494976457056018	0.10611948322115101	1.0	1.0	0.36256603821718103	0.0494976457056018	0.280031266645846	0.0216079172002283	1.0	0.169347195919292	1.0	1.0	0.0216079172002283	0.0494976457056018	1.0	0.24904593389387303	0.0216079172002283	1.0	1.0	0.24904593389387303
Zantac	1.0	0.9507483568100609	1.0	1.0	1.0	1.0	1.0	1.0	1.0	1.0	1.0	1.0	1.0	1.0	1.0	1.0	1.0	1.0	1.0	1.0	1.0	1.0	1.0	1.0	1.0	1.0	1.0	1.0	1.0	1.0	1.0	1.0	1.0	1.0	1.0	1.0	1.0	0.649727717193072	1.0	1.0	1.0	1.0	1.0	1.0	1.0	1.0	1.0	1.0	1.0
Riluzole	1.0	1.0	1.0	1.0	1.0	1.0	1.0	1.0	1.0	1.0	1.0	1.0	1.0	1.0	1.0	1.0	1.0	1.0	1.0	1.0	1.0	1.0	1.0	1.0	1.0	1.0	1.0	1.0	1.0	1.0	1.0	1.0	1.0	1.0	1.0	1.0	1.0	1.0	1.0	1.0	1.0	1.0	1.0	1.0	1.0	1.0	1.0	1.0	1.0
Risperidone	1.0	1.0	1.0	1.0	1.0	1.0	1.0	1.0	1.0	1.0	1.0	1.0	1.0	1.0	1.0	1.0	1.0	1.0	1.0	1.0	1.0	1.0	1.0	1.0	1.0	1.0	1.0	1.0	1.0	1.0	1.0	1.0	1.0	1.0	1.0	1.0	1.0	1.0	1.0	1.0	1.0	1.0	1.0	1.0	1.0	1.0	1.0	1.0	1.0
Rizatriptan	1.0	1.0	1.0	1.0	1.0	1.0	1.0	1.0	1.0	1.0	1.0	1.0	1.0	1.0	1.0	1.0	1.0	1.0	1.0	1.0	1.0	1.0	1.0	1.0	1.0	1.0	1.0	1.0	1.0	1.0	1.0	1.0	1.0	1.0	1.0	1.0	1.0	1.0	1.0	1.0	1.0	1.0	1.0	1.0	1.0	1.0	1.0	1.0	1.0
Rofecoxib	1.0	1.0	1.0	1.0	1.0	1.0	1.0	1.0	1.0	1.0	1.0	1.0	1.0	1.0	1.0	1.0	1.0	1.0	1.0	1.0	1.0	1.0	1.0	1.0	1.0	1.0	1.0	1.0	1.0	1.0	1.0	1.0	1.0	1.0	1.0	1.0	1.0	1.0	1.0	1.0	1.0	1.0	1.0	1.0	1.0	1.0	1.0	1.0	1.0
Salmeterol	1.0	1.0	1.0	1.0	1.0	1.0	1.0	0.8918826706138371	1.0	1.0	0.19032428079393	1.0	1.0	1.0	1.0	1.0	1.0	1.0	0.37403679997219	1.0	1.0	1.0	1.0	1.0	0.0880472140121452	0.228851463140879	1.0	0.19032428079393	1.0	1.0	0.5813623798618389	1.0	1.0	1.0	1.0	0.854788123546202	0.0	1.0	1.0	1.0	0.7137160529772439	0.163370842184385	1.0	1.0	1.0	0.228851463140879	0.410503350732017	1.0	1.0
Salsalate	1.0	1.0	1.0	1.0	1.0	0.0	1.0	1.0	1.0	1.0	1.0	1.0	1.0	1.0	1.0	1.0	1.0	1.0	1.0	1.0	1.0	1.0	1.0	1.0	1.0	1.0	1.0	1.0	1.0	1.0	1.0	1.0	1.0	1.0	1.0	1.0	0.785087658274961	1.0	1.0	1.0	1.0	1.0	1.0	1.0	1.0	1.0	1.0	1.0	1.0
Sevoflurane	1.0	1.0	1.0	1.0	1.0	1.0	1.0	1.0	1.0	1.0	1.0	1.0	1.0	1.0	1.0	1.0	1.0	1.0	1.0	1.0	1.0	1.0	1.0	1.0	1.0	1.0	1.0	1.0	1.0	1.0	1.0	1.0	1.0	1.0	1.0	1.0	1.0	1.0	1.0	1.0	1.0	1.0	1.0	1.0	1.0	1.0	1.0	1.0	1.0
Sulfadiazine	1.0	1.0	1.0	1.0	1.0	1.0	1.0	1.0	1.0	1.0	1.0	1.0	1.0	1.0	1.0	1.0	1.0	1.0	1.0	1.0	1.0	1.0	1.0	1.0	1.0	1.0	1.0	1.0	1.0	1.0	1.0	1.0	1.0	1.0	1.0	1.0	1.0	1.0	1.0	1.0	1.0	1.0	1.0	1.0	1.0	1.0	1.0	1.0	1.0
Sodium iodide	1.0	1.0	1.0	1.0	1.0	1.0	1.0	1.0	1.0	1.0	1.0	1.0	1.0	1.0	1.0	1.0	1.0	1.0	1.0	1.0	1.0	1.0	1.0	1.0	1.0	1.0	1.0	1.0	1.0	1.0	1.0	1.0	1.0	1.0	1.0	1.0	1.0	1.0	1.0	1.0	1.0	1.0	1.0	1.0	1.0	1.0	1.0	1.0	1.0
Sotalol	1.0	1.0	1.0	1.0	1.0	1.0	1.0	1.0	1.0	1.0	1.0	1.0	1.0	1.0	1.0	1.0	1.0	1.0	1.0	1.0	1.0	1.0	1.0	1.0	1.0	1.0	1.0	1.0	1.0	1.0	1.0	1.0	1.0	1.0	1.0	1.0	1.0	1.0	1.0	1.0	1.0	1.0	1.0	1.0	1.0	1.0	1.0	1.0	1.0
Vorinostat	0.113964337491527	1.0	1.0	1.0	0.957493477968739	1.0	0.758015670058587	1.0	1.0	1.0	0.0	1.0	0.635984601662888	1.0	1.0	1.0	0.730203110735984	1.0	0.324355464451633	0.546713892601838	0.409610952143464	1.0	1.0	1.0	0.113964337491527	0.0	1.0	0.5957977485723039	1.0	1.0	1.0	1.0	1.0	1.0	1.0	0.0868299714221155	0.054143976432756	1.0	0.5703966841150121	1.0	1.0	0.409610952143464	1.0	1.0	0.13957113924888198	0.528936176549656	1.0	1.0	1.0
Sulfacetamide	1.0	1.0	1.0	1.0	1.0	1.0	1.0	1.0	1.0	1.0	1.0	1.0	1.0	1.0	1.0	1.0	1.0	1.0	1.0	1.0	1.0	1.0	1.0	1.0	1.0	1.0	1.0	1.0	1.0	1.0	1.0	1.0	1.0	1.0	1.0	1.0	1.0	1.0	1.0	1.0	1.0	1.0	1.0	1.0	1.0	1.0	1.0	1.0	1.0
Sulfamethoxazole	1.0	1.0	1.0	1.0	1.0	1.0	1.0	1.0	1.0	1.0	1.0	1.0	1.0	1.0	1.0	1.0	1.0	1.0	1.0	1.0	1.0	1.0	1.0	1.0	1.0	1.0	1.0	1.0	1.0	1.0	1.0	1.0	1.0	1.0	1.0	1.0	1.0	1.0	1.0	1.0	1.0	1.0	1.0	1.0	1.0	1.0	1.0	1.0	1.0
Sulfanilamide	1.0	0.8149011136524921	0.7246962999461178	1.0	1.0	1.0	1.0	1.0	1.0	0.6078097999548261	1.0	1.0	1.0	1.0	1.0	1.0	0.28263155697898606	1.0	1.0	1.0	1.0	1.0	0.6078097999548261	1.0	0.6078097999548261	0.588815743706221	1.0	0.844249050039062	1.0	1.0	0.9966071430664	0.144939259989224	1.0	1.0	1.0	1.0	0.0	1.0	1.0	1.0	1.0	1.0	1.0	1.0	1.0	1.0	1.0	1.0	1.0
Sumatriptan	1.0	1.0	1.0	1.0	1.0	1.0	1.0	1.0	1.0	1.0	1.0	1.0	1.0	1.0	1.0	1.0	1.0	1.0	1.0	1.0	1.0	1.0	1.0	1.0	1.0	1.0	1.0	1.0	1.0	1.0	1.0	0.0	1.0	1.0	1.0	1.0	1.0	1.0	1.0	1.0	1.0	1.0	1.0	1.0	1.0	1.0	1.0	1.0	1.0
Suprofen	1.0	1.0	1.0	1.0	1.0	1.0	1.0	1.0	1.0	1.0	1.0	1.0	1.0	1.0	1.0	1.0	1.0	1.0	1.0	1.0	1.0	1.0	1.0	1.0	1.0	1.0	1.0	1.0	1.0	1.0	1.0	1.0	1.0	1.0	1.0	1.0	1.0	1.0	1.0	1.0	1.0	1.0	1.0	1.0	1.0	1.0	1.0	1.0	1.0
Gatifloxacin	1.0	1.0	1.0	1.0	1.0	1.0	1.0	1.0	1.0	1.0	1.0	0.0	1.0	1.0	1.0	1.0	1.0	1.0	1.0	1.0	1.0	1.0	1.0	1.0	1.0	1.0	1.0	1.0	1.0	1.0	1.0	1.0	1.0	1.0	1.0	1.0	1.0	1.0	1.0	1.0	1.0	1.0	1.0	1.0	1.0	1.0	1.0	1.0	1.0
Tazarotene	1.0	0.7924249261093069	0.392543829137481	1.0	1.0	1.0	1.0	1.0	1.0	1.0	0.8901781322172869	1.0	1.0	1.0	1.0	1.0	0.8192219042869391	1.0	1.0	1.0	0.8921450662215509	1.0	1.0	1.0	1.0	0.5011197818776351	1.0	1.0	1.0	1.0	1.0	1.0	1.0	1.0	1.0	1.0	0.907212405117734	1.0	1.0	1.0	1.0	1.0	1.0	1.0	1.0	0.746221932617785	1.0	1.0	1.0
Temazepam	1.0	1.0	1.0	1.0	1.0	1.0	1.0	1.0	1.0	1.0	1.0	1.0	1.0	1.0	1.0	1.0	1.0	1.0	1.0	1.0	1.0	1.0	1.0	1.0	1.0	1.0	1.0	1.0	1.0	1.0	1.0	1.0	1.0	1.0	1.0	1.0	1.0	1.0	1.0	1.0	1.0	1.0	1.0	1.0	1.0	1.0	1.0	1.0	1.0
Temozolomide	1.0	1.0	1.0	1.0	1.0	1.0	1.0	1.0	1.0	1.0	1.0	1.0	1.0	1.0	1.0	1.0	1.0	1.0	1.0	1.0	1.0	1.0	1.0	1.0	1.0	1.0	1.0	1.0	1.0	1.0	1.0	1.0	1.0	1.0	1.0	1.0	1.0	1.0	1.0	1.0	1.0	1.0	1.0	1.0	1.0	1.0	1.0	1.0	1.0
Thalidomide	1.0	1.0	1.0	0.628070126619969	1.0	1.0	1.0	1.0	1.0	1.0	1.0	1.0	1.0	1.0	1.0	1.0	1.0	1.0	1.0	1.0	1.0	1.0	1.0	1.0	1.0	1.0	1.0	1.0	1.0	1.0	1.0	1.0	1.0	1.0	1.0	1.0	1.0	1.0	1.0	1.0	1.0	1.0	1.0	1.0	1.0	1.0	1.0	1.0	1.0
Thiabendazole	1.0	1.0	1.0	1.0	1.0	1.0	1.0	1.0	1.0	1.0	1.0	1.0	1.0	1.0	1.0	1.0	1.0	1.0	1.0	1.0	1.0	1.0	1.0	1.0	1.0	1.0	1.0	1.0	1.0	1.0	1.0	1.0	1.0	1.0	1.0	1.0	1.0	1.0	1.0	1.0	1.0	1.0	1.0	1.0	1.0	1.0	1.0	1.0	1.0
Thioridazine	0.141822286656125	0.6303293716797529	0.0	0.9024971639268922	1.0	0.460812321161391	0.0	0.10873431705704302	1.0	1.0	0.0	1.0	0.0460124634886424	0.0537731272791069	1.0	0.0275067208738673	0.981698557152111	0.5723733418065	1.0	0.25896239415336897	0.0	1.0	0.0	1.0	0.0	0.0	0.244288831661657	0.0609776821961135	1.0	0.118317763256509	0.0537731272791069	1.0	1.0	0.0	0.0162431929298268	0.159787176039681	0.0	1.0	0.141822286656125	1.0	1.0	0.0460124634886424	0.0679869724691772	1.0	0.0879650037282894	0.0162431929298268	1.0	1.0	0.539289185824389
Thiotepa	1.0	1.0	1.0	1.0	1.0	1.0	1.0	1.0	1.0	1.0	1.0	1.0	1.0	1.0	1.0	1.0	1.0	1.0	1.0	1.0	1.0	1.0	1.0	1.0	1.0	1.0	1.0	1.0	1.0	1.0	1.0	1.0	1.0	1.0	1.0	1.0	1.0	1.0	1.0	1.0	1.0	1.0	1.0	1.0	1.0	1.0	1.0	1.0	1.0
Orbinamon	1.0	1.0	1.0	1.0	1.0	1.0	0.680927513513734	0.537322351671076	1.0	1.0	0.282197407121876	1.0	1.0	1.0	1.0	0.794262305366658	1.0	1.0	0.97872858203179	1.0	0.7817972657423801	1.0	0.0	1.0	0.0	0.311439732208249	1.0	0.482128520434419	1.0	1.0	0.254623024305397	1.0	1.0	1.0	0.562786851810011	1.0	0.0	1.0	1.0	1.0	1.0	0.0	1.0	1.0	1.0	0.0	1.0	1.0	1.0
Tiaprofenic acid	1.0	1.0	1.0	1.0	1.0	1.0	1.0	1.0	1.0	1.0	1.0	1.0	1.0	1.0	1.0	1.0	1.0	1.0	1.0	1.0	1.0	1.0	1.0	1.0	1.0	1.0	1.0	1.0	1.0	1.0	1.0	1.0	1.0	1.0	1.0	1.0	1.0	1.0	1.0	1.0	1.0	1.0	1.0	1.0	1.0	1.0	1.0	1.0	1.0
Ticlopidine	1.0	1.0	1.0	1.0	1.0	1.0	1.0	1.0	1.0	1.0	1.0	1.0	1.0	1.0	1.0	1.0	1.0	1.0	1.0	1.0	1.0	1.0	1.0	1.0	1.0	1.0	1.0	1.0	1.0	1.0	1.0	1.0	1.0	1.0	1.0	1.0	1.0	1.0	1.0	1.0	1.0	1.0	1.0	1.0	1.0	1.0	1.0	1.0	1.0
Tinidazole	1.0	1.0	1.0	1.0	1.0	1.0	1.0	1.0	1.0	1.0	1.0	1.0	1.0	1.0	0.0	1.0	1.0	1.0	1.0	1.0	1.0	1.0	1.0	1.0	1.0	1.0	1.0	1.0	1.0	1.0	1.0	1.0	1.0	1.0	1.0	1.0	1.0	1.0	1.0	1.0	1.0	1.0	1.0	1.0	1.0	1.0	1.0	1.0	1.0
Tiopronin	1.0	1.0	1.0	1.0	1.0	1.0	1.0	1.0	1.0	1.0	1.0	1.0	1.0	1.0	1.0	1.0	1.0	1.0	1.0	1.0	1.0	1.0	1.0	1.0	1.0	1.0	1.0	1.0	1.0	1.0	1.0	1.0	1.0	1.0	1.0	1.0	1.0	1.0	1.0	1.0	1.0	1.0	1.0	1.0	1.0	1.0	1.0	1.0	1.0
Tizanidine	1.0	1.0	1.0	1.0	1.0	1.0	1.0	1.0	1.0	1.0	1.0	1.0	1.0	1.0	1.0	1.0	1.0	1.0	1.0	1.0	1.0	1.0	1.0	1.0	1.0	1.0	1.0	1.0	1.0	1.0	1.0	1.0	1.0	1.0	1.0	1.0	1.0	1.0	1.0	1.0	1.0	1.0	1.0	1.0	1.0	1.0	1.0	1.0	1.0
Tolazamide	1.0	1.0	1.0	1.0	1.0	1.0	1.0	1.0	1.0	1.0	1.0	1.0	1.0	1.0	1.0	1.0	1.0	1.0	1.0	1.0	1.0	1.0	1.0	1.0	1.0	0.0	1.0	1.0	1.0	1.0	1.0	1.0	1.0	1.0	1.0	1.0	1.0	1.0	1.0	1.0	1.0	1.0	1.0	1.0	1.0	1.0	1.0	1.0	1.0
Tolbutamide	1.0	1.0	1.0	1.0	1.0	1.0	1.0	1.0	1.0	1.0	1.0	1.0	1.0	1.0	1.0	1.0	0.0	1.0	1.0	1.0	1.0	1.0	1.0	1.0	1.0	1.0	1.0	1.0	1.0	1.0	1.0	1.0	1.0	1.0	1.0	1.0	1.0	1.0	1.0	1.0	1.0	0.9421051899299541	1.0	1.0	1.0	1.0	1.0	1.0	1.0
Tranexamic acid	1.0	1.0	1.0	1.0	1.0	1.0	1.0	1.0	1.0	1.0	1.0	1.0	1.0	1.0	1.0	1.0	1.0	1.0	1.0	1.0	1.0	1.0	1.0	1.0	1.0	1.0	1.0	1.0	1.0	1.0	1.0	1.0	1.0	1.0	1.0	1.0	1.0	1.0	1.0	1.0	1.0	1.0	1.0	1.0	1.0	1.0	1.0	1.0	1.0
Triamterene	0.871632754462762	0.783168128548139	0.0	1.0	1.0	1.0	1.0	1.0	1.0	1.0	0.498029175293372	1.0	1.0	1.0	1.0	1.0	1.0	1.0	1.0	1.0	0.45956350728291706	1.0	1.0	1.0	0.974591575789607	0.714876566884518	1.0	1.0	1.0	1.0	1.0	0.7418151101810659	1.0	1.0	1.0	1.0	0.0	1.0	0.847289464176832	1.0	1.0	1.0	1.0	0.314035063309985	0.151952449988702	0.714876566884518	1.0	1.0	0.43067665825371704
Triazolam	1.0	1.0	1.0	1.0	1.0	1.0	1.0	1.0	1.0	1.0	1.0	1.0	1.0	1.0	1.0	1.0	1.0	1.0	1.0	1.0	1.0	1.0	1.0	1.0	1.0	1.0	1.0	1.0	1.0	1.0	1.0	1.0	1.0	1.0	1.0	1.0	1.0	1.0	1.0	1.0	1.0	1.0	1.0	1.0	1.0	1.0	1.0	1.0	1.0
Triclosan	1.0	1.0	0.8876365815185859	1.0	1.0	1.0	1.0	0.490112526553175	1.0	1.0	0.871925796549167	1.0	1.0	1.0	1.0	1.0	1.0	0.752646019503269	1.0	1.0	1.0	1.0	1.0	1.0	0.625874077226193	0.0	1.0	1.0	1.0	1.0	1.0	1.0	0.7930987568288009	1.0	1.0	1.0	0.227013298778302	1.0	1.0	1.0	1.0	1.0	1.0	1.0	1.0	1.0	1.0	1.0	1.0
Triethylenetetramine	1.0	1.0	1.0	1.0	1.0	1.0	1.0	1.0	1.0	1.0	1.0	1.0	1.0	1.0	1.0	1.0	1.0	1.0	1.0	1.0	1.0	1.0	1.0	1.0	1.0	0.9421051899299541	1.0	1.0	1.0	1.0	1.0	1.0	1.0	1.0	1.0	1.0	1.0	1.0	1.0	1.0	1.0	1.0	1.0	1.0	1.0	1.0	1.0	1.0	1.0
Trimethoprim	1.0	1.0	1.0	1.0	1.0	1.0	1.0	1.0	1.0	1.0	1.0	1.0	1.0	1.0	1.0	1.0	1.0	1.0	1.0	1.0	1.0	1.0	1.0	1.0	1.0	1.0	1.0	1.0	1.0	1.0	1.0	1.0	1.0	1.0	1.0	1.0	1.0	1.0	1.0	1.0	1.0	1.0	1.0	1.0	1.0	1.0	1.0	1.0	1.0
Troglitazone	1.0	1.0	1.0	1.0	1.0	1.0	1.0	1.0	1.0	1.0	1.0	1.0	1.0	1.0	1.0	1.0	1.0	1.0	1.0	1.0	1.0	1.0	1.0	1.0	1.0	0.8832236155593671	1.0	1.0	1.0	1.0	1.0	1.0	1.0	1.0	1.0	1.0	0.8832236155593671	1.0	1.0	1.0	1.0	1.0	1.0	1.0	1.0	1.0	1.0	1.0	1.0
Delavirdine	0.9771345414146291	1.0	0.9739457231880251	1.0	1.0	1.0	1.0	0.9075325224095879	1.0	1.0	1.0	1.0	1.0	1.0	1.0	1.0	1.0	1.0	1.0	1.0	1.0	1.0	1.0	1.0	0.938026812484369	0.4623829153030711	1.0	1.0	1.0	1.0	0.770813337215417	1.0	1.0	1.0	1.0	1.0	0.4623829153030711	1.0	1.0	1.0	1.0	1.0	1.0	1.0	1.0	0.17129185271453698	1.0	1.0	1.0
Venlafaxine	1.0	1.0	1.0	1.0	1.0	1.0	1.0	1.0	1.0	1.0	1.0	1.0	1.0	1.0	1.0	1.0	1.0	1.0	1.0	1.0	1.0	1.0	1.0	1.0	1.0	1.0	1.0	1.0	1.0	1.0	1.0	1.0	1.0	1.0	1.0	1.0	1.0	1.0	1.0	1.0	1.0	1.0	1.0	1.0	1.0	1.0	1.0	1.0	1.0
Zafirlukast	0.908697204471445	1.0	1.0	1.0	1.0	0.898539632014118	1.0	0.0	1.0	1.0	1.0	1.0	1.0	1.0	1.0	1.0	1.0	0.671478861073197	1.0	1.0	0.780843941203205	1.0	0.876700546020492	1.0	0.12078271665768599	0.6108412702787739	1.0	1.0	1.0	1.0	0.535287039732943	1.0	1.0	1.0	1.0	1.0	0.0	1.0	1.0	1.0	1.0	1.0	1.0	1.0	0.876700546020492	0.45652674401892795	1.0	1.0	1.0
Zolpidem	1.0	1.0	1.0	1.0	1.0	1.0	1.0	1.0	1.0	1.0	1.0	1.0	1.0	1.0	1.0	1.0	1.0	1.0	1.0	1.0	0.991689673610478	1.0	1.0	1.0	1.0	1.0	0.785087658274961	1.0	1.0	1.0	1.0	1.0	1.0	1.0	1.0	1.0	1.0	1.0	1.0	1.0	1.0	1.0	1.0	1.0	1.0	1.0	1.0	1.0	1.0
Zonisamide	1.0	1.0	1.0	1.0	1.0	1.0	1.0	1.0	1.0	1.0	1.0	1.0	1.0	1.0	1.0	1.0	1.0	1.0	1.0	1.0	1.0	1.0	1.0	1.0	1.0	1.0	1.0	1.0	1.0	1.0	1.0	1.0	1.0	1.0	1.0	1.0	1.0	1.0	1.0	1.0	1.0	1.0	1.0	1.0	1.0	1.0	1.0	1.0	1.0
mitomycin C	1.0	1.0	1.0	1.0	1.0	1.0	0.18047992144252498	0.46435516470481203	0.808604108868451	1.0	0.0390915016568446	1.0	0.825007369712673	0.660417085930869	1.0	0.0	1.0	1.0	1.0	1.0	0.145579168421858	1.0	0.0	1.0	0.06344142693131	0.0390915016568446	1.0	0.7122015361539459	1.0	1.0	0.0	1.0	1.0	0.595710541641891	0.7920108298646891	1.0	0.0390915016568446	1.0	1.0	1.0	1.0	1.0	0.539462722864455	1.0	0.06344142693131	0.51476692945002	1.0	1.0	0.774568822415005
Phentolamine	1.0	1.0	1.0	1.0	1.0	1.0	1.0	1.0	1.0	1.0	1.0	1.0	1.0	1.0	1.0	1.0	1.0	1.0	1.0	1.0	1.0	1.0	1.0	1.0	1.0	1.0	1.0	1.0	1.0	1.0	1.0	1.0	1.0	1.0	1.0	1.0	1.0	1.0	1.0	1.0	1.0	1.0	1.0	1.0	1.0	1.0	1.0	1.0	1.0
Methylprednisolone acetate	1.0	1.0	0.154443473759009	1.0	1.0	1.0	1.0	1.0	1.0	0.285486421190895	1.0	0.830673393271572	1.0	1.0	1.0	1.0	1.0	1.0	1.0	1.0	0.35417488343231296	0.81528333743939	1.0	1.0	1.0	1.0	0.523391772183308	1.0	1.0	1.0	1.0	1.0	1.0	1.0	1.0	1.0	1.0	1.0	1.0	1.0	0.33348856280706296	1.0	1.0	1.0	1.0	1.0	1.0	1.0	0.6616792303856011
Vincristine	0.47411137804916503	0.367053970102579	0.0703063574574592	1.0	0.831753707892707	1.0	1.0	0.7374600312563241	1.0	1.0	0.0	1.0	0.8601131000213741	1.0	1.0	1.0	1.0	0.9729020906408921	1.0	0.9124505471476551	0.0703063574574592	1.0	0.0	1.0	0.220559743461879	0.0703063574574592	0.9684528029514241	0.327119857614567	1.0	0.2854864211909	1.0	1.0	1.0	1.0	1.0	0.8557253653176959	0.888337399933954	1.0	1.0	1.0	1.0	1.0	1.0	0.739443026979905	1.0	0.34103355291582005	1.0	1.0	0.39022108458638
Tetrabenazine	1.0	1.0	1.0	1.0	1.0	1.0	1.0	1.0	1.0	1.0	1.0	1.0	1.0	1.0	1.0	1.0	1.0	1.0	1.0	1.0	1.0	1.0	1.0	1.0	1.0	1.0	1.0	1.0	1.0	1.0	1.0	1.0	1.0	1.0	1.0	1.0	1.0	1.0	1.0	1.0	1.0	1.0	1.0	1.0	1.0	1.0	1.0	1.0	1.0
Edetic acid	1.0	1.0	1.0	1.0	1.0	1.0	1.0	1.0	1.0	1.0	1.0	1.0	1.0	1.0	1.0	1.0	1.0	1.0	1.0	1.0	1.0	1.0	0.959029235258037	1.0	1.0	1.0	1.0	1.0	1.0	1.0	1.0	1.0	1.0	1.0	1.0	1.0	0.753684151944006	1.0	1.0	1.0	1.0	1.0	1.0	1.0	1.0	1.0	1.0	1.0	1.0
Cysteamine	1.0	1.0	1.0	1.0	1.0	1.0	1.0	1.0	1.0	1.0	1.0	1.0	1.0	1.0	1.0	1.0	1.0	1.0	1.0	1.0	1.0	1.0	1.0	1.0	1.0	1.0	1.0	1.0	1.0	1.0	1.0	1.0	1.0	1.0	1.0	1.0	1.0	1.0	1.0	1.0	1.0	1.0	1.0	1.0	1.0	1.0	1.0	1.0	1.0
Hydroxyprogesterone	1.0	1.0	1.0	1.0	1.0	1.0	1.0	1.0	1.0	1.0	1.0	1.0	1.0	1.0	1.0	1.0	1.0	1.0	1.0	1.0	1.0	1.0	1.0	1.0	1.0	0.0	1.0	1.0	1.0	1.0	1.0	1.0	1.0	1.0	1.0	1.0	1.0	1.0	1.0	1.0	1.0	1.0	1.0	1.0	1.0	1.0	1.0	1.0	1.0
Trifluridine	1.0	1.0	1.0	1.0	1.0	1.0	1.0	1.0	1.0	1.0	1.0	1.0	1.0	1.0	1.0	1.0	1.0	1.0	1.0	1.0	1.0	1.0	1.0	1.0	1.0	1.0	1.0	1.0	1.0	1.0	1.0	1.0	1.0	1.0	1.0	1.0	1.0	1.0	1.0	1.0	1.0	1.0	1.0	1.0	1.0	1.0	1.0	1.0	1.0
Triamcinolone acetonide	1.0	1.0	0.0	1.0	1.0	1.0	0.232299909845751	1.0	1.0	0.47903653725252293	1.0	0.845852956903056	0.7889550851630179	1.0	1.0	1.0	1.0	1.0	1.0	1.0	0.057097284238179	1.0	0.483465908840617	1.0	1.0	0.633266156623031	0.309521212297315	0.321602173269261	1.0	1.0	1.0	0.483465908840617	1.0	1.0	1.0	1.0	1.0	1.0	1.0	1.0	0.42556153439203503	1.0	0.8834444766785049	1.0	1.0	1.0	0.0	1.0	0.45130787541554707
Bromocresol green	1.0	0.34095235445084004	1.0	0.930933982144223	1.0	1.0	1.0	1.0	1.0	1.0	0.80086221709656	1.0	0.41411217139778206	1.0	1.0	1.0	1.0	1.0	1.0	1.0	0.220232382061557	1.0	0.7622210274514221	1.0	1.0	0.0	1.0	1.0	1.0	1.0	1.0	1.0	1.0	1.0	0.235526297482495	0.3184053325807	0.0	1.0	0.364899897508087	0.37937121742146096	1.0	1.0	1.0	1.0	0.0	0.220232382061557	1.0	1.0	1.0
Methsuximide	1.0	1.0	1.0	1.0	1.0	1.0	1.0	1.0	1.0	1.0	1.0	1.0	1.0	1.0	1.0	1.0	1.0	1.0	1.0	1.0	1.0	1.0	1.0	1.0	1.0	1.0	1.0	1.0	1.0	1.0	1.0	1.0	1.0	1.0	1.0	1.0	1.0	1.0	1.0	1.0	1.0	1.0	1.0	1.0	1.0	1.0	1.0	1.0	1.0
Tromethamine	1.0	1.0	1.0	1.0	1.0	1.0	1.0	1.0	1.0	1.0	1.0	1.0	1.0	1.0	1.0	1.0	1.0	1.0	1.0	1.0	1.0	1.0	1.0	1.0	1.0	1.0	1.0	1.0	1.0	1.0	1.0	1.0	1.0	1.0	1.0	1.0	1.0	0.0	1.0	1.0	1.0	1.0	1.0	1.0	1.0	1.0	1.0	1.0	1.0
Benzoyl Peroxide	1.0	1.0	1.0	1.0	1.0	1.0	1.0	1.0	1.0	1.0	1.0	1.0	1.0	1.0	1.0	1.0	1.0	1.0	1.0	1.0	1.0	1.0	1.0	1.0	1.0	1.0	1.0	1.0	1.0	1.0	1.0	1.0	1.0	1.0	1.0	1.0	1.0	1.0	1.0	1.0	1.0	1.0	1.0	1.0	1.0	1.0	1.0	1.0	1.0
Monobenzone	1.0	1.0	1.0	1.0	1.0	1.0	1.0	1.0	1.0	1.0	1.0	1.0	1.0	1.0	1.0	1.0	1.0	1.0	1.0	1.0	0.642344447679514	1.0	0.9044209823327629	1.0	1.0	0.8042361377451449	1.0	1.0	1.0	1.0	1.0	1.0	1.0	1.0	1.0	1.0	1.0	1.0	1.0	1.0	1.0	1.0	1.0	1.0	1.0	0.995181538658402	1.0	1.0	1.0
Benzonatate	1.0	1.0	1.0	1.0	1.0	1.0	1.0	1.0	1.0	1.0	1.0	1.0	1.0	1.0	1.0	1.0	1.0	1.0	1.0	1.0	1.0	1.0	1.0	1.0	1.0	1.0	1.0	1.0	1.0	1.0	1.0	1.0	1.0	1.0	1.0	1.0	1.0	1.0	1.0	1.0	1.0	1.0	1.0	1.0	1.0	1.0	1.0	1.0	1.0
Tetraethylenepentamine	1.0	1.0	1.0	1.0	1.0	1.0	1.0	1.0	1.0	1.0	1.0	1.0	1.0	1.0	1.0	1.0	1.0	1.0	1.0	1.0	1.0	1.0	1.0	1.0	1.0	1.0	1.0	1.0	1.0	1.0	1.0	1.0	1.0	1.0	1.0	1.0	1.0	1.0	1.0	1.0	1.0	1.0	1.0	1.0	1.0	1.0	1.0	1.0	1.0
Nandrolone	1.0	1.0	1.0	1.0	1.0	1.0	1.0	1.0	1.0	1.0	1.0	1.0	1.0	1.0	0.9557588883347359	1.0	1.0	1.0	1.0	1.0	1.0	1.0	1.0	1.0	1.0	1.0	1.0	1.0	1.0	1.0	1.0	1.0	1.0	1.0	1.0	1.0	1.0	1.0	1.0	1.0	0.829833586984933	1.0	1.0	1.0	1.0	1.0	1.0	1.0	1.0
Medroxyprogesterone	1.0	1.0	1.0	1.0	1.0	1.0	1.0	1.0	1.0	1.0	1.0	1.0	1.0	1.0	1.0	1.0	1.0	1.0	1.0	1.0	0.814164978951812	1.0	1.0	1.0	1.0	0.790152739941252	1.0	1.0	1.0	1.0	1.0	1.0	1.0	1.0	1.0	1.0	1.0	1.0	1.0	1.0	0.219094230216268	1.0	1.0	1.0	1.0	1.0	1.0	1.0	1.0
Dimenhydrinate	1.0	1.0	0.536759342003313	1.0	1.0	1.0	0.825795907222552	1.0	0.43414985711059007	1.0	0.595013804166292	1.0	1.0	1.0	1.0	1.0	1.0	1.0	1.0	1.0	1.0	1.0	1.0	1.0	0.1587817735837	0.0	1.0	0.468000418323741	1.0	1.0	1.0	1.0	1.0	1.0	1.0	1.0	0.8085231107607809	1.0	1.0	1.0	1.0	1.0	1.0	1.0	0.272088141496031	0.129055505469857	1.0	1.0	1.0
Isosorbide	1.0	1.0	1.0	1.0	1.0	1.0	1.0	1.0	1.0	1.0	1.0	1.0	1.0	1.0	1.0	1.0	1.0	1.0	1.0	1.0	1.0	1.0	1.0	1.0	1.0	1.0	1.0	1.0	1.0	1.0	1.0	1.0	1.0	1.0	1.0	1.0	1.0	1.0	1.0	1.0	1.0	1.0	1.0	1.0	1.0	1.0	1.0	1.0	1.0
Benzathine benzylpenicillin	1.0	1.0	1.0	1.0	1.0	1.0	1.0	1.0	1.0	1.0	1.0	1.0	1.0	1.0	1.0	1.0	1.0	1.0	1.0	1.0	1.0	1.0	1.0	1.0	1.0	1.0	1.0	1.0	1.0	1.0	1.0	1.0	1.0	1.0	1.0	1.0	1.0	1.0	1.0	1.0	1.0	1.0	1.0	1.0	1.0	1.0	1.0	1.0	1.0
Amiloride hydrochloride	1.0	1.0	1.0	1.0	1.0	1.0	1.0	1.0	1.0	1.0	1.0	1.0	1.0	1.0	1.0	1.0	1.0	1.0	1.0	1.0	1.0	1.0	1.0	1.0	1.0	1.0	1.0	1.0	1.0	1.0	1.0	1.0	1.0	1.0	1.0	1.0	0.0	1.0	1.0	1.0	1.0	1.0	1.0	1.0	1.0	1.0	1.0	1.0	1.0
Pimozide	0.159172999354586	0.597300120416685	0.153270909424613	1.0	1.0	0.322546712672169	0.0	0.41759981823136405	1.0	0.6230620627585539	0.166138882041589	1.0	0.365629439817579	0.7762946765022829	1.0	0.347523711912458	1.0	0.3679155991403811	1.0	0.598948328205946	0.0	1.0	0.0	1.0	0.0	0.0	0.279033493510042	1.0	1.0	0.18490778997644397	0.20667755537768803	1.0	1.0	0.6132571519355361	0.0245339893210925	0.0540404506651981	0.0245339893210925	1.0	0.140612714914919	1.0	1.0	0.103813244069422	0.0407837744558422	1.0	0.146876087516919	0.0	1.0	1.0	1.0
Betamethasone valerate	0.22167180939528303	0.5295857576529339	0.16150374684513502	1.0	1.0	1.0	1.0	1.0	1.0	0.22167180939528303	0.499028431263066	1.0	0.43649661309496296	1.0	1.0	1.0	1.0	1.0	1.0	1.0	0.0798394228754198	1.0	0.0	1.0	0.7626122958959151	0.27003014997993396	0.30479873791852	0.372700954258004	1.0	1.0	1.0	1.0	1.0	1.0	1.0	0.85203311750771	0.16150374684513502	1.0	0.27003014997993396	1.0	1.0	0.0	1.0	1.0	1.0	1.0	1.0	1.0	0.603913583288435
Betamethasone dipropionate	0.7785993305206229	1.0	0.7158854026823391	1.0	1.0	1.0	1.0	1.0	1.0	0.0	1.0	1.0	1.0	1.0	0.7893313753467179	1.0	1.0	1.0	1.0	1.0	0.42546685996839895	1.0	0.9181533630673281	1.0	1.0	1.0	0.52076166277536	1.0	1.0	1.0	1.0	1.0	1.0	1.0	1.0	1.0	0.681786650607215	1.0	1.0	1.0	1.0	0.316674013421833	1.0	1.0	1.0	1.0	1.0	1.0	1.0
Pizotifen	1.0	1.0	0.20832792897714802	0.6891719715173871	0.9654456338246159	1.0	1.0	1.0	1.0	1.0	0.0805218111051243	1.0	0.95825556461447	0.494314451506459	1.0	0.241565433315375	1.0	1.0	0.44862151901426395	0.10467835443666199	0.5817459148795601	1.0	0.478023775017317	0.7736145609724051	0.0501119781877635	0.0	0.548545535726315	0.39466568767335897	1.0	0.36613953569774	1.0	1.0	1.0	1.0	0.723107053674307	0.17823611701378897	0.0	1.0	0.17823611701378897	1.0	1.0	0.45212637463156297	1.0	1.0	0.40036342732746993	0.0	1.0	1.0	1.0
Isosorbide mononitrate	1.0	1.0	1.0	1.0	1.0	1.0	1.0	1.0	1.0	1.0	1.0	1.0	1.0	1.0	1.0	1.0	1.0	1.0	1.0	1.0	1.0	1.0	1.0	1.0	1.0	1.0	1.0	1.0	1.0	1.0	1.0	0.785087658274961	1.0	1.0	1.0	1.0	1.0	1.0	1.0	1.0	1.0	1.0	1.0	1.0	1.0	1.0	1.0	1.0	1.0
Razoxane	1.0	1.0	1.0	1.0	1.0	1.0	1.0	1.0	1.0	1.0	1.0	1.0	1.0	1.0	1.0	1.0	1.0	1.0	1.0	1.0	1.0	1.0	1.0	1.0	0.616330498085064	0.7536841519439691	1.0	1.0	1.0	1.0	1.0	1.0	1.0	1.0	1.0	1.0	1.0	1.0	1.0	1.0	1.0	1.0	1.0	1.0	1.0	1.0	1.0	1.0	1.0
Carbimazole	1.0	1.0	1.0	1.0	1.0	1.0	1.0	1.0	0.985465679843052	1.0	1.0	1.0	1.0	1.0	1.0	1.0	1.0	1.0	1.0	1.0	1.0	1.0	1.0	1.0	0.947089873474557	0.229781753641452	1.0	0.947089873474557	1.0	1.0	0.582745478307188	1.0	1.0	1.0	1.0	1.0	0.0	1.0	1.0	1.0	1.0	1.0	1.0	1.0	1.0	0.5477355755406711	1.0	1.0	1.0
Paraldehyde	1.0	1.0	1.0	1.0	1.0	1.0	1.0	1.0	1.0	1.0	1.0	1.0	1.0	1.0	1.0	1.0	1.0	1.0	1.0	1.0	1.0	1.0	1.0	1.0	1.0	1.0	1.0	1.0	1.0	1.0	1.0	1.0	1.0	1.0	1.0	1.0	1.0	1.0	1.0	1.0	1.0	1.0	1.0	1.0	1.0	1.0	1.0	1.0	1.0
Fludrocortisone	1.0	1.0	1.0	1.0	1.0	1.0	1.0	1.0	1.0	1.0	1.0	1.0	1.0	1.0	1.0	1.0	1.0	1.0	1.0	1.0	1.0	1.0	1.0	1.0	1.0	1.0	1.0	1.0	1.0	1.0	1.0	1.0	1.0	1.0	1.0	1.0	1.0	1.0	1.0	1.0	1.0	1.0	1.0	1.0	1.0	1.0	1.0	1.0	1.0
Metipranolol	1.0	1.0	1.0	1.0	1.0	1.0	1.0	1.0	1.0	1.0	1.0	1.0	1.0	1.0	1.0	1.0	1.0	1.0	1.0	1.0	1.0	1.0	1.0	1.0	1.0	1.0	1.0	1.0	1.0	1.0	1.0	1.0	1.0	1.0	1.0	1.0	1.0	1.0	1.0	1.0	1.0	1.0	1.0	1.0	1.0	1.0	1.0	1.0	1.0
Oxcarbazepine	1.0	1.0	1.0	1.0	1.0	1.0	1.0	1.0	1.0	1.0	1.0	1.0	1.0	1.0	1.0	1.0	1.0	1.0	1.0	1.0	1.0	1.0	1.0	1.0	1.0	1.0	1.0	1.0	1.0	1.0	1.0	1.0	1.0	1.0	1.0	1.0	1.0	1.0	1.0	1.0	1.0	1.0	1.0	1.0	1.0	1.0	1.0	1.0	1.0
Amidate	1.0	1.0	1.0	1.0	1.0	1.0	1.0	1.0	1.0	1.0	1.0	1.0	1.0	1.0	1.0	1.0	1.0	1.0	1.0	1.0	1.0	1.0	1.0	1.0	1.0	1.0	1.0	1.0	1.0	1.0	1.0	1.0	1.0	1.0	1.0	1.0	1.0	1.0	1.0	1.0	1.0	1.0	1.0	1.0	1.0	1.0	1.0	1.0	1.0
Dobutamine	1.0	1.0	1.0	1.0	1.0	1.0	1.0	1.0	1.0	0.0	1.0	1.0	1.0	1.0	1.0	1.0	1.0	1.0	1.0	1.0	0.0	1.0	1.0	1.0	0.495844836805239	1.0	1.0	1.0	1.0	1.0	1.0	1.0	1.0	1.0	1.0	1.0	1.0	1.0	1.0	1.0	1.0	1.0	1.0	1.0	1.0	0.7246962999461479	1.0	1.0	0.769065461167316
Halofantrine hydrochloride	1.0	1.0	0.25301403205069894	1.0	1.0	1.0	1.0	0.770162037395211	1.0	1.0	0.0	1.0	0.30637567152193895	0.558681388016955	1.0	0.333910700228338	0.625259969453886	1.0	1.0	0.5060547125854761	1.0	1.0	0.06978556962444099	1.0	0.06978556962444099	0.0	1.0	0.13753360436933598	1.0	1.0	0.49855931583884405	1.0	1.0	1.0	1.0	0.21988092404110302	0.06978556962444099	1.0	1.0	1.0	1.0	1.0	1.0	1.0	0.0466388707886116	0.06978556962444099	1.0	0.263321326377937	1.0
Bezafibrate	1.0	1.0	1.0	1.0	1.0	1.0	1.0	1.0	1.0	1.0	1.0	1.0	1.0	1.0	1.0	1.0	1.0	1.0	1.0	1.0	1.0	1.0	1.0	1.0	1.0	1.0	1.0	1.0	1.0	1.0	1.0	1.0	1.0	1.0	1.0	1.0	1.0	1.0	1.0	1.0	1.0	1.0	1.0	1.0	1.0	1.0	1.0	1.0	1.0
Pirfenidone	1.0	1.0	1.0	1.0	1.0	1.0	1.0	1.0	1.0	1.0	1.0	1.0	1.0	1.0	0.0	1.0	1.0	1.0	1.0	1.0	1.0	1.0	1.0	1.0	1.0	1.0	1.0	1.0	1.0	1.0	1.0	1.0	1.0	1.0	1.0	1.0	1.0	1.0	1.0	1.0	1.0	1.0	1.0	1.0	1.0	1.0	1.0	1.0	1.0
Pinaverium bromide	1.0	1.0	1.0	0.405206533303229	1.0	1.0	1.0	1.0	1.0	1.0	0.9872359774715079	1.0	1.0	1.0	1.0	1.0	1.0	1.0	1.0	0.9881275698978029	1.0	1.0	1.0	1.0	0.0	0.420582674075884	1.0	0.931416800416978	0.653192931684769	1.0	0.219094230216268	1.0	1.0	1.0	1.0	1.0	0.0	1.0	1.0	1.0	1.0	0.8900459013598492	1.0	1.0	1.0	0.5176402142472271	1.0	1.0	1.0
Desogestrel	0.588815743706221	1.0	0.360040199973234	1.0	1.0	0.77669740849187	0.275738104369743	0.785087658274961	1.0	1.0	0.9421051899299571	1.0	1.0	1.0	1.0	1.0	1.0	1.0	1.0	1.0	0.0	0.815154845187625	0.454635212298637	1.0	0.0	0.454635212298637	0.18117407498653	1.0	1.0	1.0	0.678994731481048	1.0	1.0	1.0	1.0	1.0	0.275738104369743	1.0	1.0	1.0	1.0	0.8927680104074399	1.0	1.0	1.0	0.7920353366667751	1.0	1.0	1.0
Nitazoxanide	0.582064989956723	0.5891877056416039	1.0	0.38322922980201796	0.183343824387566	1.0	0.57445438410363	1.0	1.0	1.0	0.11109731013324901	1.0	0.524110716925318	1.0	1.0	0.992532230682365	1.0	1.0	1.0	1.0	0.0	1.0	0.11109731013324901	1.0	0.7274354328292849	0.0	0.715979340624735	1.0	1.0	0.20990548137364604	1.0	0.7581843428823629	1.0	0.403324515882775	0.13349668683219001	0.0	0.29288244246527095	1.0	0.36800983981638796	1.0	1.0	0.0628070126619969	0.311894610103397	1.0	0.467217229646979	0.0963790475631666	1.0	1.0	0.217408889983835
Torsemide	1.0	1.0	1.0	1.0	1.0	1.0	1.0	1.0	1.0	1.0	1.0	1.0	1.0	1.0	1.0	1.0	1.0	1.0	1.0	1.0	1.0	1.0	1.0	1.0	1.0	1.0	1.0	1.0	1.0	1.0	1.0	1.0	1.0	1.0	1.0	1.0	1.0	1.0	1.0	1.0	1.0	1.0	1.0	1.0	1.0	1.0	1.0	1.0	1.0
Atracurium besylate	1.0	1.0	1.0	1.0	1.0	1.0	1.0	1.0	1.0	1.0	1.0	1.0	1.0	1.0	1.0	1.0	1.0	1.0	1.0	1.0	1.0	1.0	1.0	1.0	1.0	1.0	1.0	1.0	1.0	1.0	1.0	1.0	1.0	1.0	1.0	1.0	1.0	1.0	1.0	1.0	1.0	1.0	1.0	1.0	1.0	1.0	1.0	1.0	1.0
Butoconazole nitrate	1.0	1.0	0.753402506147272	1.0	1.0	0.615320247615331	0.12478214436158301	0.107874640068315	1.0	1.0	0.12478214436158301	1.0	0.49056364919429496	0.473361676312844	1.0	0.486320806326387	1.0	0.913556547810864	1.0	1.0	0.40283118465970397	1.0	0.107874640068315	1.0	0.0	0.0	0.544072906038575	0.6419796864940059	1.0	0.765546677029465	0.937114638600132	1.0	1.0	1.0	0.804552641537977	1.0	0.24300332279939302	1.0	0.804552641537977	1.0	1.0	0.160586111919878	1.0	1.0	0.9745915757896079	0.107874640068315	1.0	1.0	1.0
Nicorandil	1.0	1.0	1.0	1.0	1.0	1.0	1.0	1.0	1.0	1.0	1.0	1.0	1.0	1.0	1.0	1.0	1.0	1.0	1.0	1.0	1.0	1.0	1.0	1.0	1.0	1.0	1.0	1.0	1.0	1.0	1.0	1.0	1.0	1.0	1.0	1.0	1.0	1.0	1.0	1.0	1.0	1.0	1.0	1.0	1.0	1.0	1.0	1.0	1.0
Nedocromil	1.0	1.0	1.0	1.0	1.0	1.0	1.0	1.0	1.0	1.0	1.0	1.0	1.0	1.0	1.0	1.0	1.0	1.0	1.0	1.0	1.0	1.0	0.950022040265508	1.0	1.0	1.0	1.0	1.0	1.0	1.0	1.0	1.0	1.0	1.0	1.0	1.0	1.0	1.0	1.0	1.0	1.0	1.0	1.0	1.0	1.0	1.0	1.0	1.0	1.0
Miglustat	1.0	1.0	1.0	1.0	1.0	1.0	1.0	1.0	1.0	1.0	1.0	1.0	1.0	1.0	1.0	1.0	1.0	1.0	1.0	1.0	1.0	1.0	1.0	1.0	1.0	1.0	1.0	1.0	1.0	1.0	1.0	1.0	1.0	1.0	1.0	1.0	0.0	1.0	1.0	1.0	1.0	1.0	1.0	1.0	1.0	1.0	1.0	1.0	1.0
Mebrofenin	1.0	1.0	1.0	1.0	1.0	1.0	1.0	1.0	1.0	1.0	1.0	1.0	1.0	1.0	1.0	1.0	1.0	1.0	1.0	1.0	1.0	1.0	1.0	1.0	1.0	1.0	1.0	1.0	1.0	1.0	1.0	1.0	1.0	1.0	1.0	1.0	1.0	1.0	1.0	1.0	1.0	1.0	1.0	1.0	1.0	1.0	1.0	1.0	1.0
Simvastatin	1.0	1.0	1.0	1.0	1.0	1.0	1.0	1.0	1.0	1.0	0.8057478598085139	1.0	1.0	1.0	1.0	1.0	1.0	0.0	1.0	1.0	1.0	1.0	1.0	1.0	0.78794252248688	0.0	1.0	1.0	1.0	1.0	1.0	1.0	0.0	1.0	1.0	1.0	0.24156543331537303	1.0	1.0	1.0	1.0	1.0	1.0	1.0	1.0	1.0	1.0	1.0	1.0
Atomoxetine hydrochloride	1.0	1.0	1.0	1.0	1.0	1.0	1.0	1.0	0.316674013421833	1.0	0.35776146453036206	1.0	1.0	1.0	1.0	0.807518734225675	1.0	1.0	1.0	1.0	1.0	1.0	1.0	1.0	0.130847943045827	0.0	1.0	1.0	1.0	1.0	1.0	1.0	1.0	1.0	1.0	1.0	0.0	1.0	1.0	1.0	1.0	1.0	1.0	1.0	0.0	0.130847943045827	1.0	1.0	1.0
Moexiprilat	1.0	1.0	1.0	1.0	1.0	1.0	1.0	1.0	1.0	1.0	1.0	1.0	1.0	1.0	1.0	1.0	1.0	1.0	1.0	1.0	1.0	1.0	1.0	1.0	1.0	1.0	1.0	1.0	1.0	1.0	1.0	1.0	1.0	1.0	1.0	1.0	1.0	1.0	1.0	1.0	1.0	1.0	1.0	1.0	1.0	1.0	1.0	1.0	1.0
[(1S,2R)-2-(Diethylcarbamoyl)-2-phenylcyclopropyl]methylazanium;chloride	1.0	1.0	1.0	1.0	1.0	1.0	1.0	1.0	1.0	1.0	1.0	1.0	1.0	1.0	1.0	1.0	1.0	1.0	1.0	1.0	1.0	1.0	1.0	1.0	1.0	1.0	1.0	1.0	1.0	1.0	1.0	1.0	1.0	1.0	1.0	1.0	1.0	1.0	1.0	1.0	1.0	1.0	1.0	1.0	1.0	1.0	1.0	1.0	1.0
Ranolazine	1.0	1.0	1.0	1.0	1.0	1.0	1.0	1.0	1.0	1.0	1.0	1.0	1.0	1.0	1.0	1.0	1.0	1.0	1.0	1.0	1.0	1.0	1.0	1.0	1.0	1.0	1.0	1.0	1.0	1.0	1.0	1.0	1.0	1.0	1.0	1.0	1.0	1.0	1.0	1.0	1.0	1.0	1.0	1.0	1.0	1.0	1.0	1.0	1.0
Imiquimod	1.0	1.0	1.0	1.0	0.261695886091654	1.0	1.0	1.0	1.0	1.0	1.0	1.0	1.0	1.0	1.0	1.0	1.0	1.0	0.783636479609019	0.9652717109938092	0.766829805756939	1.0	0.442302906070413	1.0	1.0	0.695192124884699	1.0	1.0	1.0	1.0	1.0	1.0	1.0	1.0	1.0	1.0	0.204805476071729	1.0	0.814969887482663	1.0	1.0	0.204805476071729	1.0	1.0	1.0	1.0	1.0	0.7908182251236842	0.605855427607704
Etiracetam	1.0	1.0	1.0	1.0	1.0	1.0	1.0	1.0	1.0	1.0	1.0	1.0	1.0	1.0	1.0	1.0	1.0	1.0	1.0	1.0	1.0	1.0	1.0	1.0	1.0	1.0	1.0	1.0	1.0	1.0	1.0	1.0	1.0	1.0	1.0	1.0	1.0	1.0	1.0	1.0	1.0	1.0	1.0	1.0	1.0	1.0	1.0	1.0	1.0
Adapalene	1.0	1.0	1.0	1.0	1.0	1.0	1.0	0.7280565609968759	1.0	1.0	0.749723349343657	1.0	1.0	1.0	1.0	0.0819221904286916	0.7775283548252779	0.0819221904286916	1.0	0.32898911394379904	1.0	1.0	0.365593058778788	1.0	0.203698419444314	0.180020099986615	1.0	1.0	1.0	1.0	1.0	1.0	1.0	1.0	1.0	1.0	0.0819221904286916	1.0	1.0	1.0	1.0	1.0	1.0	1.0	0.0	1.0	1.0	1.0	1.0
Exemestane	1.0	1.0	1.0	1.0	1.0	1.0	1.0	1.0	1.0	1.0	1.0	1.0	1.0	1.0	0.761297123175727	1.0	0.492604020878435	1.0	1.0	1.0	1.0	1.0	1.0	1.0	1.0	0.6978556962444289	1.0	1.0	1.0	1.0	1.0	0.47105259496501295	1.0	1.0	1.0	1.0	0.247922418402619	1.0	1.0	1.0	1.0	1.0	1.0	1.0	0.5652631139579771	1.0	1.0	1.0	1.0
Zileuton	1.0	1.0	1.0	1.0	1.0	1.0	1.0	1.0	1.0	1.0	1.0	1.0	1.0	1.0	1.0	1.0	1.0	1.0	1.0	1.0	1.0	1.0	1.0	1.0	1.0	1.0	1.0	1.0	1.0	1.0	1.0	1.0	1.0	1.0	1.0	1.0	1.0	1.0	1.0	1.0	1.0	1.0	1.0	1.0	1.0	1.0	1.0	1.0	1.0
Amlodipine besylate	1.0	1.0	0.578644262528954	0.36342336703529404	1.0	1.0	0.810677216888878	0.254623024305413	1.0	1.0	0.293389159493769	1.0	1.0	1.0	0.8644170732226059	1.0	0.44306927249181005	1.0	0.7610320475757291	1.0	1.0	1.0	1.0	1.0	0.16528161226841298	0.21509250911642802	1.0	1.0	1.0	1.0	1.0	1.0	1.0	1.0	1.0	1.0	0.0	1.0	1.0	1.0	1.0	1.0	1.0	0.23357979915618698	0.504699208891051	0.21509250911642802	1.0	0.8371648120779309	1.0
Temoporfin	0.75417869535075	1.0	0.849894422519359	1.0	1.0	1.0	0.0	0.23281017873063103	1.0	1.0	0.242732416085012	1.0	0.357032529191058	1.0	1.0	0.277089761744112	1.0	0.6356888696267329	1.0	0.215243716504208	0.0900100499933077	1.0	0.0	1.0	0.0	0.0	1.0	0.4184865957435329	1.0	1.0	0.9808611677787759	1.0	1.0	0.223550384051175	0.0442302906070401	1.0	0.10675412917053301	1.0	0.7964800974802131	1.0	1.0	0.494450708866705	0.308465546498214	1.0	1.0	0.171291852714547	1.0	1.0	1.0
Aripiprazole	1.0	1.0	0.90257108457264	0.9859240359732071	1.0	0.391699648859766	0.289242821469726	1.0	1.0	1.0	0.19866813106181	1.0	0.6966903837745378	0.22908332885834898	1.0	0.0731732186353362	1.0	0.7439949158308171	1.0	0.453738874744466	0.426518994109433	1.0	0.0606505487079369	1.0	0.16384438085738298	0.0	0.6839321330741489	1.0	1.0	0.576382709594398	0.351853310263476	1.0	1.0	0.19139834558396301	0.0	0.0	0.0844180277715012	1.0	0.39589890460019395	1.0	1.0	0.0606505487079369	0.422214366055565	1.0	0.0	0.0268406037017081	1.0	1.0	1.0
Duloxetine hydrochloride	0.589465889908326	1.0	0.259575173886698	1.0	1.0	1.0	0.0389836630315843	0.0688385838153464	0.5302998934000129	1.0	0.0	1.0	0.0621851610514821	0.0471642147649539	1.0	0.0170671230059774	1.0	0.48510524696025603	1.0	0.25712477891101504	0.0389836630315843	1.0	0.0	0.884111991756838	0.0	0.0	0.0982212187589882	0.0471642147649539	1.0	0.14294948691134	0.0389836630315843	1.0	1.0	0.0170671230059774	0.0809832541487099	0.469868053653246	0.0	1.0	0.324224991617978	0.8215346386465721	1.0	0.0170671230059774	0.0746221932617827	1.0	0.0389836630315843	0.0289878519978447	1.0	1.0	0.736842047989908
Adefovir dipivoxil	1.0	1.0	1.0	1.0	1.0	1.0	1.0	1.0	0.772217368795045	1.0	1.0	1.0	1.0	1.0	1.0	0.5378501084314651	1.0	0.126457072473819	0.37001110178517893	0.0	0.6863909240918249	1.0	0.656618768739059	0.975226075513429	1.0	0.0819221904286916	1.0	1.0	1.0	1.0	1.0	1.0	1.0	1.0	1.0	0.622001816217844	0.0	1.0	1.0	1.0	1.0	1.0	1.0	1.0	0.305135284187857	0.722745569663625	1.0	0.924217116703436	1.0
Emtricitabine	1.0	1.0	1.0	1.0	1.0	1.0	1.0	1.0	1.0	1.0	1.0	1.0	1.0	1.0	1.0	1.0	1.0	1.0	1.0	1.0	1.0	1.0	1.0	1.0	1.0	1.0	1.0	1.0	1.0	1.0	1.0	1.0	1.0	1.0	1.0	1.0	1.0	1.0	1.0	1.0	1.0	1.0	1.0	1.0	1.0	1.0	1.0	1.0	1.0
Capecitabine	1.0	1.0	1.0	1.0	1.0	1.0	1.0	1.0	1.0	1.0	1.0	1.0	1.0	1.0	1.0	1.0	1.0	1.0	1.0	1.0	1.0	1.0	1.0	1.0	1.0	1.0	1.0	1.0	1.0	1.0	1.0	1.0	1.0	1.0	1.0	1.0	1.0	1.0	1.0	1.0	1.0	1.0	1.0	1.0	1.0	1.0	1.0	1.0	1.0
Bendamustine	1.0	1.0	1.0	1.0	1.0	1.0	1.0	1.0	1.0	1.0	1.0	1.0	1.0	1.0	1.0	1.0	1.0	1.0	1.0	1.0	1.0	1.0	1.0	1.0	1.0	1.0	1.0	1.0	1.0	1.0	1.0	1.0	1.0	1.0	1.0	1.0	1.0	1.0	1.0	1.0	1.0	1.0	1.0	1.0	1.0	1.0	1.0	1.0	1.0
Telmisartan	1.0	1.0	1.0	0.966261733261499	1.0	1.0	1.0	1.0	1.0	1.0	1.0	1.0	1.0	1.0	1.0	1.0	1.0	1.0	1.0	1.0	1.0	1.0	1.0	1.0	1.0	1.0	0.9882222271992521	1.0	1.0	1.0	1.0	1.0	1.0	1.0	1.0	1.0	1.0	1.0	1.0	1.0	1.0	1.0	1.0	1.0	1.0	1.0	1.0	1.0	1.0
Zoledronic acid	1.0	1.0	1.0	1.0	1.0	1.0	1.0	1.0	1.0	1.0	1.0	1.0	1.0	1.0	1.0	1.0	1.0	1.0	1.0	1.0	1.0	1.0	1.0	1.0	1.0	1.0	1.0	1.0	1.0	1.0	1.0	1.0	1.0	1.0	1.0	1.0	1.0	1.0	1.0	1.0	1.0	1.0	1.0	1.0	1.0	1.0	1.0	1.0	1.0
Dofetilide	1.0	1.0	1.0	1.0	1.0	1.0	1.0	1.0	1.0	1.0	1.0	1.0	1.0	1.0	1.0	1.0	1.0	1.0	1.0	1.0	1.0	1.0	1.0	1.0	1.0	1.0	1.0	1.0	1.0	1.0	1.0	1.0	1.0	1.0	1.0	1.0	1.0	1.0	1.0	1.0	1.0	1.0	1.0	1.0	1.0	1.0	1.0	1.0	1.0
Iloperidone	1.0	1.0	0.5092460486107859	1.0	0.0	0.831500001103873	0.8367381621088399	1.0	1.0	1.0	0.0592518987377329	1.0	1.0	1.0	1.0	1.0	1.0	1.0	0.0	0.708547078777403	1.0	1.0	1.0	1.0	0.17005508843501002	0.18352698505129003	1.0	1.0	1.0	1.0	1.0	1.0	0.370400331083576	1.0	0.42500986011877595	0.12396120920131	0.0	1.0	0.0592518987377329	1.0	1.0	1.0	1.0	1.0	1.0	0.0592518987377329	1.0	0.869519236291693	1.0
Voriconazole	1.0	1.0	1.0	1.0	1.0	1.0	1.0	1.0	1.0	1.0	1.0	1.0	1.0	1.0	1.0	1.0	1.0	1.0	1.0	1.0	1.0	1.0	1.0	1.0	1.0	1.0	1.0	1.0	1.0	1.0	1.0	1.0	1.0	1.0	1.0	1.0	1.0	1.0	1.0	1.0	1.0	1.0	1.0	1.0	1.0	1.0	1.0	1.0	1.0
Doripenem	1.0	1.0	1.0	1.0	1.0	1.0	1.0	1.0	1.0	1.0	1.0	1.0	1.0	1.0	1.0	1.0	1.0	1.0	1.0	1.0	1.0	1.0	1.0	1.0	1.0	1.0	1.0	1.0	1.0	1.0	1.0	1.0	1.0	1.0	1.0	1.0	1.0	1.0	1.0	1.0	1.0	1.0	1.0	1.0	1.0	1.0	1.0	1.0	1.0
Eletriptan	1.0	1.0	1.0	1.0	1.0	1.0	1.0	1.0	1.0	1.0	1.0	1.0	1.0	1.0	1.0	1.0	1.0	1.0	0.897243038028527	1.0	1.0	1.0	1.0	1.0	1.0	1.0	1.0	1.0	1.0	1.0	1.0	1.0	1.0	1.0	1.0	1.0	0.495844836805239	1.0	1.0	1.0	1.0	1.0	1.0	1.0	1.0	0.495844836805239	1.0	1.0	1.0
Bexarotene	0.808257712705867	1.0	0.21063327417133498	1.0	1.0	1.0	0.17207400729315198	0.32864134532440503	1.0	1.0	0.0	1.0	1.0	1.0	1.0	0.357923274328883	1.0	0.50772135984249	1.0	0.6022213560848221	0.0958073074505038	1.0	0.11215537975356599	1.0	0.0	0.0	0.9637054852899	1.0	1.0	0.158147154184897	0.6022213560848221	1.0	1.0	1.0	0.864823123568514	1.0	0.0471052594964977	1.0	0.655106257898312	1.0	1.0	0.143104585812145	0.666909288233575	1.0	0.200875307021318	0.0	1.0	1.0	1.0
Agomelatine	1.0	1.0	1.0	1.0	1.0	1.0	1.0	1.0	1.0	1.0	1.0	1.0	1.0	1.0	1.0	1.0	1.0	1.0	1.0	1.0	1.0	1.0	1.0	1.0	1.0	1.0	1.0	1.0	1.0	1.0	1.0	1.0	1.0	1.0	1.0	1.0	0.0	1.0	1.0	1.0	1.0	1.0	1.0	1.0	1.0	1.0	1.0	1.0	1.0
Fulvestrant	1.0	1.0	1.0	1.0	1.0	1.0	1.0	1.0	1.0	1.0	1.0	1.0	1.0	1.0	1.0	1.0	1.0	1.0	1.0	1.0	1.0	1.0	1.0	1.0	1.0	1.0	1.0	1.0	1.0	1.0	1.0	1.0	1.0	1.0	1.0	1.0	1.0	1.0	1.0	1.0	1.0	1.0	1.0	1.0	1.0	1.0	1.0	1.0	1.0
Bosentan	1.0	1.0	1.0	1.0	1.0	1.0	1.0	1.0	1.0	1.0	1.0	1.0	1.0	1.0	1.0	1.0	1.0	1.0	1.0	1.0	1.0	1.0	1.0	1.0	1.0	1.0	1.0	1.0	1.0	1.0	1.0	1.0	1.0	1.0	1.0	1.0	1.0	1.0	1.0	1.0	1.0	1.0	1.0	1.0	1.0	1.0	1.0	1.0	1.0
Tadalafil	1.0	1.0	1.0	1.0	1.0	1.0	1.0	1.0	1.0	1.0	1.0	1.0	1.0	1.0	1.0	1.0	1.0	1.0	1.0	1.0	1.0	1.0	1.0	1.0	1.0	1.0	1.0	1.0	1.0	1.0	1.0	1.0	1.0	1.0	1.0	1.0	1.0	1.0	1.0	1.0	1.0	1.0	1.0	1.0	1.0	1.0	1.0	1.0	1.0
Clofarabine	1.0	1.0	1.0	1.0	1.0	1.0	1.0	0.9421051899299541	0.767895957728794	1.0	0.441611807779676	1.0	1.0	1.0	1.0	1.0	1.0	1.0	1.0	1.0	0.833361656680218	1.0	0.20705608569889103	1.0	0.330563224536829	0.891933907625992	1.0	1.0	1.0	1.0	0.517234221922327	1.0	1.0	1.0	1.0	1.0	0.23454900994106698	1.0	1.0	1.0	0.663454359105604	1.0	1.0	0.430185018232867	0.685873283877576	1.0	1.0	1.0	1.0
Valdecoxib	1.0	1.0	1.0	1.0	1.0	1.0	1.0	1.0	1.0	1.0	1.0	1.0	1.0	1.0	1.0	1.0	1.0	1.0	1.0	1.0	1.0	1.0	1.0	1.0	1.0	1.0	1.0	1.0	1.0	1.0	1.0	1.0	1.0	1.0	1.0	1.0	1.0	1.0	1.0	1.0	1.0	0.0	1.0	1.0	1.0	1.0	1.0	1.0	1.0
Carglumic acid	1.0	1.0	1.0	1.0	1.0	1.0	1.0	1.0	1.0	1.0	1.0	1.0	1.0	1.0	1.0	1.0	1.0	1.0	1.0	1.0	1.0	1.0	1.0	1.0	1.0	1.0	1.0	1.0	1.0	1.0	1.0	1.0	1.0	1.0	1.0	1.0	1.0	1.0	1.0	1.0	1.0	1.0	1.0	1.0	1.0	1.0	1.0	1.0	1.0
3-[(3,5-dimethyl-1H-pyrrol-2-yl)methylidene]-1H-indol-2-one	1.0	1.0	1.0	1.0	1.0	1.0	1.0	1.0	1.0	1.0	1.0	1.0	1.0	1.0	1.0	1.0	1.0	1.0	1.0	1.0	1.0	1.0	1.0	1.0	1.0	0.807518734225675	1.0	1.0	1.0	1.0	1.0	1.0	1.0	1.0	1.0	1.0	1.0	1.0	1.0	1.0	1.0	1.0	1.0	1.0	1.0	0.42822963178634293	1.0	1.0	1.0
Almotriptan	1.0	1.0	1.0	1.0	1.0	1.0	1.0	1.0	1.0	1.0	1.0	1.0	1.0	1.0	1.0	1.0	1.0	1.0	1.0	1.0	1.0	1.0	1.0	1.0	1.0	1.0	1.0	1.0	1.0	1.0	1.0	1.0	1.0	1.0	1.0	1.0	1.0	1.0	1.0	1.0	1.0	1.0	1.0	1.0	1.0	1.0	1.0	1.0	1.0
Etoricoxib	1.0	1.0	0.0	1.0	1.0	0.582745478307193	1.0	1.0	1.0	1.0	1.0	1.0	1.0	0.716429802228122	1.0	1.0	1.0	1.0	1.0	1.0	1.0	1.0	1.0	1.0	0.369453015658805	1.0	1.0	1.0	1.0	1.0	1.0	1.0	1.0	1.0	1.0	1.0	0.25122805064798803	1.0	1.0	1.0	1.0	1.0	1.0	1.0	1.0	0.902754358900939	1.0	1.0	1.0
Gefitinib	0.695737773038812	1.0	0.487190789879743	1.0	1.0	1.0	0.347528778963736	0.628757293060472	1.0	1.0	0.0	1.0	0.695737773038812	1.0	1.0	0.14453496637698302	1.0	0.528820484890517	0.9886063011313181	0.38261743345814203	0.0307877513049005	1.0	0.0	1.0	0.122153023005511	0.0	0.27474375247251703	0.14453496637698302	1.0	0.793980812537251	0.27474375247251703	1.0	1.0	1.0	0.676081727562837	0.0307877513049005	0.0520500104933676	1.0	0.122153023005511	1.0	1.0	0.317838256118237	1.0	1.0	0.307117991430912	0.162002215199595	1.0	0.9721605347051909	0.832365464509542
Desloratadine	0.9807404185390679	1.0	0.242367310272436	1.0	1.0	0.609519532162839	0.0865640297025991	0.11925382151012401	0.817620610494331	1.0	0.0	1.0	0.164941176403802	0.23790535099241297	1.0	0.0666977125614127	1.0	1.0	0.561612631850941	0.19078311464348602	0.530969315937771	1.0	0.0666977125614127	1.0	0.0	0.0	0.763765861313298	0.10424400441825801	1.0	0.512338091672573	0.0783781356014936	1.0	1.0	0.5550166526777679	0.0429205097917974	0.0	0.0	1.0	0.11925382151012401	1.0	1.0	0.0563011069679255	1.0	1.0	0.34364470107562	0.0	0.875140962439634	1.0	1.0
Rufinamide	1.0	1.0	1.0	1.0	1.0	1.0	1.0	1.0	1.0	1.0	1.0	1.0	1.0	1.0	1.0	1.0	1.0	1.0	1.0	1.0	1.0	1.0	1.0	1.0	1.0	1.0	1.0	1.0	1.0	1.0	1.0	1.0	1.0	1.0	1.0	1.0	0.0	1.0	1.0	1.0	1.0	1.0	1.0	1.0	1.0	1.0	1.0	1.0	1.0
Olmesartan medoxomil	1.0	1.0	1.0	1.0	1.0	1.0	1.0	1.0	1.0	1.0	1.0	1.0	1.0	1.0	1.0	1.0	1.0	1.0	1.0	1.0	1.0	1.0	1.0	1.0	1.0	1.0	1.0	1.0	1.0	1.0	1.0	1.0	1.0	1.0	1.0	1.0	1.0	1.0	1.0	1.0	1.0	1.0	1.0	1.0	1.0	1.0	1.0	1.0	1.0
Fosamprenavir calcium	1.0	1.0	1.0	1.0	1.0	1.0	1.0	1.0	1.0	1.0	1.0	1.0	1.0	1.0	1.0	1.0	1.0	1.0	1.0	1.0	1.0	1.0	1.0	1.0	1.0	1.0	1.0	1.0	1.0	1.0	1.0	1.0	1.0	1.0	1.0	1.0	0.0	1.0	1.0	1.0	1.0	1.0	1.0	1.0	1.0	1.0	1.0	1.0	1.0
Febuxostat	1.0	1.0	1.0	1.0	1.0	1.0	1.0	1.0	1.0	1.0	1.0	1.0	1.0	1.0	1.0	1.0	1.0	1.0	1.0	1.0	1.0	1.0	1.0	1.0	1.0	1.0	1.0	1.0	1.0	1.0	1.0	1.0	1.0	1.0	1.0	1.0	1.0	1.0	1.0	1.0	1.0	1.0	1.0	1.0	1.0	1.0	1.0	1.0	1.0
4-[4-[4-[4-[[(5R)-5-(2,4-difluorophenyl)-5-(1,2,4-triazol-1-ylmethyl)oxolan-3-yl]methoxy]phenyl]piperazin-1-yl]phenyl]-2-[(2S,3S)-2-hydroxypentan-3-yl]-1,2,4-triazol-3-one	1.0	1.0	1.0	0.437837347884113	1.0	1.0	1.0	1.0	0.8290142312201529	1.0	0.0347640291487068	1.0	0.838273576479635	1.0	1.0	0.34572667520365297	1.0	0.871390272526013	1.0	0.140612714914926	1.0	1.0	0.0928182453132959	1.0	0.657546341948705	0.0	1.0	0.7577802614653979	1.0	1.0	1.0	0.9105684296824179	1.0	0.19709313596860997	0.12981764428169698	0.0	0.16554564040303	1.0	0.572859732145114	1.0	1.0	0.140612714914926	1.0	1.0	0.119253821510121	0.328228738487839	0.5197368017071671	0.7986449019814359	1.0
Pralatrexate	1.0	1.0	1.0	1.0	1.0	1.0	1.0	0.8450777451198921	1.0	1.0	1.0	1.0	1.0	1.0	1.0	0.879676532765921	1.0	1.0	1.0	1.0	1.0	1.0	1.0	1.0	0.8536875507455891	0.7567109959276949	1.0	1.0	1.0	1.0	1.0	1.0	1.0	1.0	1.0	1.0	0.42822963178634293	1.0	1.0	1.0	1.0	1.0	1.0	1.0	0.33056322453682596	1.0	1.0	1.0	0.38849698553812495
Atazanavir	1.0	1.0	1.0	1.0	1.0	1.0	1.0	1.0	1.0	1.0	1.0	1.0	1.0	1.0	1.0	1.0	1.0	1.0	1.0	1.0	1.0	1.0	1.0	1.0	1.0	0.97124246384534	1.0	1.0	1.0	1.0	0.95403057208102	1.0	1.0	1.0	1.0	1.0	0.0	1.0	1.0	1.0	1.0	1.0	1.0	1.0	1.0	1.0	1.0	1.0	1.0
Ezetimibe	0.6160327059293951	0.559185015958424	1.0	0.38267328797929295	1.0	1.0	1.0	1.0	1.0	0.8999213754554799	0.0719164267122102	1.0	1.0	1.0	1.0	1.0	1.0	1.0	1.0	0.137199784941255	0.0	1.0	0.48922376331674705	1.0	0.7817297127733579	0.0	0.20116125051885103	1.0	1.0	1.0	0.675651196818452	1.0	1.0	1.0	1.0	0.179791066780526	0.0719164267122102	1.0	1.0	1.0	1.0	0.0	1.0	1.0	1.0	0.6018093547752321	1.0	1.0	0.567812476095548
Nepafenac	1.0	1.0	1.0	1.0	1.0	1.0	1.0	1.0	1.0	1.0	1.0	1.0	1.0	1.0	1.0	1.0	1.0	1.0	1.0	1.0	1.0	1.0	1.0	1.0	1.0	1.0	1.0	1.0	1.0	1.0	1.0	1.0	1.0	1.0	1.0	1.0	1.0	1.0	1.0	1.0	1.0	1.0	1.0	1.0	1.0	1.0	1.0	1.0	1.0
Solifenacin hydrochloride	1.0	1.0	1.0	1.0	1.0	1.0	1.0	1.0	1.0	1.0	0.421838144744755	1.0	1.0	1.0	1.0	1.0	1.0	1.0	1.0	1.0	1.0	1.0	1.0	1.0	0.0	0.700213316839842	1.0	1.0	1.0	1.0	1.0	1.0	1.0	1.0	1.0	1.0	0.219094230216268	1.0	1.0	1.0	1.0	1.0	1.0	1.0	1.0	0.35551139242639795	1.0	1.0	1.0
Bazedoxifene acetate	0.584284341423285	1.0	0.61521888763384	1.0	1.0	0.9278798541863309	0.10903995253819199	0.29598224549938695	1.0	1.0	0.0	1.0	0.0782912900218798	0.8329903396530829	1.0	0.0782912900218798	1.0	1.0	1.0	0.39543836673180394	0.38014770821734994	1.0	0.0219604939377612	1.0	0.0	0.0	0.34806841992486304	0.10903995253819199	1.0	1.0	0.0374594508918471	1.0	1.0	0.0782912900218798	0.0219604939377612	0.20028401421241898	0.0	1.0	0.195945339003735	1.0	1.0	0.0	0.13070829742891601	1.0	0.170055088435014	0.0219604939377612	0.725563853377819	1.0	1.0
Cinacalcet hydrochloride	0.489894698763576	0.438884365875258	0.240838920733977	1.0	1.0	0.280844365561775	0.0482306411226939	0.0218079905076378	1.0	1.0	0.0364450750456462	1.0	0.0482306411226939	0.069272440436026	1.0	0.0364450750456462	0.781830033136892	1.0	1.0	0.48264555184759206	0.187119338241703	1.0	0.0	1.0	0.0	0.0	0.24479347919486802	0.0482306411226939	1.0	0.29575571691718894	0.0595327134236938	1.0	1.0	0.0942105189930007	0.196763824129064	1.0	0.0	1.0	0.554434318671422	1.0	1.0	0.0482306411226939	0.0218079905076378	1.0	0.11083590469764501	0.0	1.0	1.0	0.269925316471894
Lubiprostone	1.0	1.0	1.0	1.0	1.0	1.0	1.0	1.0	1.0	1.0	1.0	1.0	1.0	1.0	1.0	1.0	1.0	1.0	1.0	1.0	1.0	1.0	1.0	1.0	1.0	1.0	1.0	1.0	1.0	1.0	1.0	1.0	1.0	1.0	1.0	1.0	1.0	1.0	1.0	1.0	1.0	1.0	1.0	1.0	1.0	1.0	1.0	1.0	1.0
Methyl aminolevulinate hydrochloride	1.0	1.0	1.0	1.0	1.0	1.0	1.0	1.0	1.0	1.0	1.0	1.0	1.0	1.0	1.0	1.0	1.0	1.0	1.0	1.0	1.0	1.0	1.0	1.0	1.0	1.0	1.0	1.0	1.0	1.0	1.0	1.0	1.0	1.0	1.0	1.0	1.0	1.0	1.0	1.0	1.0	1.0	1.0	1.0	1.0	1.0	1.0	1.0	1.0
Erlotinib	0.284528413066105	1.0	1.0	0.8645620002195409	1.0	1.0	0.8701819850436899	1.0	1.0	1.0	0.716089455528708	1.0	0.8204519672062699	1.0	1.0	1.0	1.0	1.0	1.0	1.0	0.0	1.0	0.284528413066105	1.0	1.0	0.16823306963034898	0.24576657128607501	0.5206798977160371	1.0	1.0	1.0	1.0	1.0	1.0	1.0	0.440985408052326	0.47014846330477605	1.0	1.0	1.0	1.0	0.0	1.0	1.0	1.0	1.0	1.0	1.0	0.9012919687055508
Betiatide	1.0	1.0	1.0	1.0	1.0	1.0	1.0	1.0	1.0	1.0	1.0	1.0	1.0	1.0	1.0	1.0	1.0	1.0	1.0	1.0	1.0	1.0	1.0	1.0	1.0	1.0	1.0	1.0	1.0	1.0	1.0	1.0	1.0	1.0	1.0	1.0	1.0	1.0	1.0	1.0	1.0	1.0	1.0	1.0	1.0	1.0	1.0	1.0	1.0
Dronedarone	0.0780750157400514	0.33794836894907104	0.0688673384451721	1.0	1.0	0.275705301835318	0.0	0.12341989387728801	1.0	1.0	0.0493248790539243	1.0	0.0493248790539243	0.10916630242525802	1.0	0.0592518987377329	1.0	0.9307934638072959	1.0	0.395478314346677	0.0	1.0	0.0	1.0	0.0	0.0	0.700739397468562	0.0370907555090533	1.0	0.647185304386664	0.0218079905076378	1.0	1.0	0.0870017985423507	0.0218079905076378	0.756516430204828	0.0	1.0	0.12341989387728801	1.0	1.0	0.12341989387728801	0.0688673384451721	1.0	0.18212929858048604	0.0	1.0	1.0	0.253102886846855
Lapatinib	1.0	1.0	1.0	1.0	1.0	1.0	0.30251084080319607	0.6194984499539399	1.0	1.0	0.5126160592265949	1.0	0.519593573546275	0.664771027072957	1.0	1.0	1.0	1.0	1.0	1.0	1.0	1.0	0.54652511018036	1.0	0.30251084080319607	0.0	0.8188622809751179	1.0	1.0	1.0	0.764841844737785	1.0	1.0	0.43186485786262696	0.191614614901008	0.7533211056279979	0.369453015658816	1.0	1.0	1.0	1.0	1.0	0.886063562876244	1.0	0.13269087182112	0.0658814818132835	1.0	1.0	1.0
Dabigatran etexilate mesylate	1.0	1.0	1.0	1.0	1.0	1.0	1.0	1.0	1.0	1.0	0.311154007683287	1.0	0.0819221904286916	1.0	1.0	1.0	1.0	1.0	1.0	1.0	0.8069563952742641	1.0	0.31907305897805893	1.0	0.938241841172186	0.0	1.0	1.0	1.0	1.0	1.0	1.0	1.0	0.694027334274417	0.0	0.395384233110979	0.498761571139387	1.0	0.279833224731669	1.0	1.0	0.81838138933724	1.0	1.0	0.489849131402515	0.0490679786421851	1.0	1.0	0.825061571629085
Darunavir	1.0	1.0	1.0	1.0	1.0	1.0	1.0	1.0	1.0	1.0	1.0	1.0	1.0	1.0	1.0	1.0	1.0	1.0	1.0	1.0	1.0	1.0	1.0	1.0	1.0	1.0	1.0	1.0	1.0	1.0	1.0	1.0	1.0	1.0	1.0	1.0	1.0	1.0	1.0	1.0	1.0	1.0	1.0	1.0	1.0	1.0	1.0	1.0	1.0
Tolvaptan	1.0	1.0	0.9127388107998728	1.0	1.0	1.0	1.0	1.0	1.0	1.0	0.0833721407017658	1.0	0.6138717328001071	1.0	1.0	1.0	1.0	1.0	1.0	1.0	0.35171927090718297	1.0	0.35171927090718297	1.0	0.0833721407017658	0.0	0.7355473675389	0.8788601161508721	1.0	1.0	0.263789453180407	1.0	1.0	1.0	0.742447114534792	1.0	0.0833721407017658	1.0	1.0	1.0	1.0	0.0833721407017658	1.0	1.0	1.0	0.133631941834036	1.0	1.0	1.0
Lenalidomide	1.0	1.0	1.0	1.0	1.0	1.0	1.0	1.0	1.0	1.0	1.0	1.0	1.0	1.0	1.0	1.0	1.0	1.0	1.0	1.0	1.0	1.0	1.0	1.0	1.0	1.0	1.0	1.0	1.0	1.0	1.0	1.0	1.0	1.0	1.0	1.0	1.0	1.0	1.0	1.0	1.0	1.0	1.0	1.0	1.0	1.0	1.0	1.0	1.0
Lacosamide	1.0	0.8782336516296328	1.0	1.0	1.0	1.0	1.0	0.47105259496497703	1.0	1.0	1.0	1.0	1.0	1.0	1.0	1.0	1.0	1.0	1.0	1.0	1.0	1.0	1.0	1.0	1.0	1.0	1.0	1.0	1.0	1.0	1.0	1.0	1.0	1.0	1.0	1.0	0.672932278521395	1.0	1.0	1.0	1.0	1.0	1.0	1.0	1.0	1.0	1.0	1.0	1.0
Cortisone	1.0	1.0	0.24792241840262397	1.0	1.0	1.0	0.20044791275106896	1.0	1.0	0.47105259496498103	1.0	0.20044791275106896	1.0	1.0	1.0	1.0	1.0	0.44797509031252203	1.0	1.0	0.22731760614932803	0.0	1.0	1.0	0.0	0.0	0.18352698505129003	1.0	1.0	1.0	1.0	0.514746164764778	1.0	1.0	1.0	1.0	0.214114815893183	1.0	1.0	1.0	0.0	1.0	1.0	1.0	0.27276987681713605	0.16355992880728398	0.9427509097311391	1.0	1.0
Propylthiouracil	1.0	1.0	1.0	1.0	1.0	1.0	1.0	1.0	1.0	1.0	1.0	1.0	1.0	1.0	1.0	1.0	1.0	1.0	1.0	1.0	1.0	1.0	1.0	1.0	1.0	1.0	1.0	1.0	1.0	1.0	1.0	1.0	1.0	1.0	1.0	1.0	1.0	1.0	1.0	1.0	1.0	1.0	1.0	1.0	1.0	1.0	1.0	1.0	1.0
Mercaptopurine	1.0	0.5193656816280511	0.416071692713544	1.0	1.0	1.0	1.0	0.5861987848453051	1.0	1.0	0.729799795016164	1.0	1.0	1.0	1.0	0.666321941797217	0.9629590808528828	0.100759913361492	0.536347014069033	0.100759913361492	0.265721976646915	1.0	0.0603913583288432	1.0	0.64810825628282	0.155719866104125	1.0	0.495176582308197	1.0	1.0	1.0	1.0	1.0	1.0	1.0	0.5502950875759101	0.0	1.0	0.9629590808528828	1.0	1.0	0.43414985711057796	1.0	1.0	0.61761318382505	0.884067191123381	1.0	1.0	0.100759913361492
Methimazole	1.0	1.0	1.0	1.0	1.0	1.0	1.0	1.0	1.0	1.0	1.0	1.0	1.0	1.0	1.0	1.0	1.0	1.0	1.0	1.0	1.0	1.0	1.0	1.0	1.0	1.0	1.0	1.0	1.0	1.0	1.0	1.0	1.0	1.0	1.0	1.0	1.0	1.0	1.0	1.0	1.0	1.0	1.0	1.0	1.0	1.0	1.0	1.0	1.0
Thioguanine	0.20935670887332303	1.0	0.16104362221024898	1.0	1.0	1.0	1.0	0.30554762916647105	1.0	1.0	1.0	1.0	1.0	1.0	1.0	1.0	1.0	0.570281591967287	1.0	1.0	0.0	1.0	0.328096334801502	1.0	0.688461484948815	0.6991504192430079	1.0	1.0	1.0	1.0	1.0	1.0	1.0	1.0	1.0	0.500493382150288	0.41287478443146103	1.0	0.678315736749572	1.0	1.0	1.0	1.0	1.0	1.0	1.0	1.0	1.0	1.0
Ethionamide	1.0	1.0	0.57097284238179	1.0	1.0	1.0	1.0	1.0	1.0	1.0	1.0	1.0	1.0	1.0	1.0	1.0	1.0	1.0	1.0	1.0	1.0	1.0	1.0	1.0	1.0	1.0	1.0	0.9020156073797799	1.0	1.0	1.0	0.672932278521395	1.0	1.0	1.0	1.0	1.0	1.0	1.0	1.0	1.0	1.0	1.0	1.0	1.0	1.0	1.0	1.0	1.0
Prucalopride	1.0	1.0	1.0	1.0	1.0	1.0	1.0	1.0	1.0	1.0	1.0	1.0	1.0	1.0	1.0	1.0	1.0	1.0	1.0	1.0	1.0	1.0	1.0	1.0	1.0	1.0	1.0	1.0	1.0	1.0	1.0	1.0	1.0	1.0	1.0	1.0	1.0	1.0	1.0	1.0	1.0	1.0	1.0	0.0	1.0	1.0	1.0	1.0	1.0
Dasatinib	0.6716585896661529	1.0	0.67920573046535	1.0	1.0	1.0	0.0426291941144775	0.8689558031141309	0.99376337413615	1.0	0.0	1.0	1.0	1.0	1.0	0.0426291941144775	1.0	0.647812998969516	1.0	1.0	0.0	1.0	0.0	1.0	0.0872319620305513	0.0	0.264366252276267	1.0	1.0	0.256272137157117	0.707577489711171	1.0	1.0	1.0	0.12047380945395801	0.134586455704279	0.19032428079393202	1.0	1.0	1.0	0.8393485763414841	0.0687668021846682	0.864543304864929	1.0	0.8915061899592909	0.264366252276267	1.0	1.0	1.0
Vandetanib	1.0	1.0	1.0	1.0	1.0	1.0	1.0	1.0	1.0	1.0	0.0	1.0	1.0	1.0	1.0	0.24156543331537303	1.0	1.0	1.0	1.0	1.0	1.0	0.24156543331537303	1.0	0.33646613926069796	0.642344447679514	1.0	1.0	1.0	1.0	1.0	1.0	1.0	1.0	1.0	1.0	0.44862151901426395	1.0	1.0	1.0	1.0	1.0	1.0	1.0	1.0	0.0	1.0	1.0	1.0
Tolcapone	1.0	1.0	0.68681671342899	0.9125557651535531	1.0	1.0	1.0	1.0	1.0	1.0	0.219094230216268	1.0	1.0	1.0	1.0	0.581168785995753	1.0	1.0	1.0	1.0	0.0	1.0	0.0	1.0	1.0	0.0932777415772231	0.628070126619969	1.0	1.0	0.538812326996343	1.0	1.0	1.0	1.0	1.0	0.6794656016138371	1.0	1.0	1.0	1.0	1.0	0.170259974083727	0.47841279176130497	1.0	0.7034385418143649	0.67863509444107	1.0	1.0	0.797327332234707
5-chloro-N-({2-oxo-3-[4-(3-oxomorpholin-4-yl)phenyl]-1,3-oxazolidin-5-yl}methyl)thiophene-2-carboxamide	1.0	1.0	1.0	1.0	1.0	1.0	1.0	1.0	1.0	1.0	1.0	1.0	1.0	1.0	1.0	1.0	1.0	1.0	1.0	1.0	1.0	1.0	1.0	1.0	1.0	0.384532730583655	1.0	1.0	1.0	1.0	1.0	1.0	1.0	1.0	1.0	1.0	0.5767990958754821	1.0	1.0	1.0	1.0	1.0	1.0	1.0	1.0	0.6876680218467011	1.0	1.0	1.0
Everolimus	0.6729322785213989	1.0	1.0	1.0	1.0	1.0	0.6965657596524611	0.570030642971919	1.0	1.0	0.47966191132203995	1.0	1.0	1.0	1.0	0.23166521063852302	1.0	1.0	1.0	1.0	0.0	1.0	0.0996936708920586	1.0	0.150736830388793	0.0996936708920586	0.9563889205617221	1.0	1.0	0.6965657596524611	1.0	1.0	1.0	1.0	1.0	1.0	0.17576589364364803	1.0	1.0	1.0	1.0	0.192922564490775	0.24343803357363802	1.0	1.0	0.681146475348419	1.0	1.0	1.0
Pazopanib	1.0	0.863939257141006	1.0	1.0	1.0	1.0	0.6664409703684561	0.34383401092335003	1.0	1.0	0.38322922980201796	1.0	1.0	0.867594161907325	1.0	1.0	1.0	1.0	1.0	1.0	0.0	1.0	0.170259974083727	1.0	0.129055505469857	0.0	0.8766112462449879	0.7287733536729599	1.0	1.0	1.0	1.0	1.0	1.0	1.0	0.9339445097476942	1.0	1.0	1.0	1.0	1.0	0.0	0.7287733536729599	1.0	1.0	0.129055505469857	1.0	1.0	0.129055505469857
Carfilzomib	1.0	0.670968086231491	0.12609438488547198	1.0	1.0	1.0	0.0886687237581133	0.0	0.583121200730339	0.992974800617318	0.0	1.0	0.6292141523515171	1.0	1.0	0.0565828942900873	1.0	1.0	1.0	1.0	0.0728431847883985	1.0	0.0	1.0	0.0	0.0	1.0	0.925743216795887	1.0	0.76265658232425	0.363680312289137	1.0	1.0	1.0	1.0	0.39046687766056704	0.0728431847883985	1.0	1.0	1.0	1.0	0.693840416058886	0.463692398168651	1.0	0.0565828942900873	0.0	1.0	1.0	0.0886687237581133
[truncated: 2,299 more columns]
